# Supplementary material for: Identification of a Hydroxygallic Acid Derivative, Zingibroside R1 and a Sterol Lipid as Potential Active Ingredients of Cuscuta chinensis Extract That Has Neuroprotective and Antioxidant Effects in Aged Caenorhabditis elegans
Source: Nutrients. 2022 Oct 9;14(19):4199. doi: 10.3390/nu14194199 (PMC9570774; doi:10.3390/nu14194199)
Supplement: Supplementary file 1 [file nutrients-14-04199-s001.zip]

Archive with 5 entries (4 files):
- nutrients-1928359-supplementary/
- nutrients-1928359-supplementary/Figures S6-S11 (LCMS & NMR).pdf
- nutrients-1928359-supplementary/Figures+S1-S5+(Bioassays+with+fractions).pdf
- nutrients-1928359-supplementary/File S1 (H2DCFDA-assay).pdf
- nutrients-1928359-supplementary/File S2 (Raw data).xlsx
