# Supplementary material for: Identification of a Hydroxygallic Acid Derivative, Zingibroside R1 and a Sterol Lipid as Potential Active Ingredients of Cuscuta chinensis Extract That Has Neuroprotective and Antioxidant Effects in Aged Caenorhabditis elegans
Source: Nutrients. 2022 Oct 9;14(19):4199. doi: 10.3390/nu14194199 (PMC9570774; doi:10.3390/nu14194199)
Supplement: Supplementary file 1 [file nutrients-14-04199-s001.zip › nutrients-1928359-supplementary/File S2 (Raw data).xlsx]

## Sheet: Chemotaxis
Chemotaxis assay A7 (7th day of adulthood)													Chemotaxis assay A3 (3rd day of adulthood)
		Control	Cuscuta chinensis	Eucommia ulmoides											Control	Cuscuta chinensis	Eucommia ulmoides
1st trial		0.625	0.653543	0.612903									1st trial		0.703704	0.723404	0.723077			P-value for the combined data
		0.578947	0.648649	0.659864			P-value for the combined data								0.682927	0.708333	0.698413		treatments	Bonferroni	Bonferroni	Bonferroni	Holm	Holm
		0.654676	0.641509	0.633803		reatments	Bonferroni	Bonferroni	Bonferroni	Holm	Holm				0.732143	0.752809	0.72549		pair	and Holm	p-value	inferfence	p-value	inferfence
2nd trial		0.625	0.580952	0.694118		pair	and Holm	p-value	inferfence	p-value	inferfence		2nd trial		0.806122	0.807692	0.865922
		0.626667	0.615385	0.694656											0.787234	0.825	0.884774		Cuscuta chinensis	0.5581	11700065	insignificant	0.5850032	insignificant
		0.617647	0.586777	0.673469		Cuscuta chinensis	17574	0.1832034	insignificant	0.1832034	insignificant				0.757962	0.781818	0.905983		Eucommia ulmoides	14435	0.3388546	insignificant	0.3388546	insignificant
3rd trial		0.621053	0.420455	0.596491		Eucommia ulmoides	0.8796	0.7756102	insignificant	0.3878051	insignificant
		0.558282	0.392405	0.589041
		0.570093	0.410072	0.587097
COMBINED	mean	0.608596	0.549972	0.637938									COMBINED	mean	0.745015	0.76651	0.80061
	stdev	0.0318555	0.109892	0.0439514										stdev	0.0477733	0.0464365	0.0943941
	sem	0.0106185	0.0366308	0.0146505										sem	0.0195034	0.0189576	0.0385362
							P-value for Chemotaxis index A7 vs A3
								p-value (Bonferroni)
							Control A7 vs A3	1.5e-05
							Cuscuta chinensis A7 vs A3	0.0005
							Eucommia ulmoides A7 vs A3	0.0005

## Sheet: Mechan. sensory
						First trial
	DMSO							Eucommia ulmoides							Cuscuta chinensis
		Anterior end	Postreior end						Anterior end	Postreior end						Anterior end	Postreior end
		5	5						4	2						4	5
		4	2						4	2						5	5
		3	2						4	4						5	2
		3	4						5	4						4	3
		5	4						4	4						5	3
		4	2						4	3						5	5
		4	1						3	5						5	5
		3	2						3	2						5	5
		5	5						5	5						5	5
		5	5						4	2						5	4
		4	2						5	5						5	5
		4	1						4	3						5	3
		3	3						3	3						4	5
		2	1						3	5						5	5
		5	5						5	5						5	5
		4	4						5	2						5	5
		5	1						4	4						5	3
		4	4						5	4						5	3
		4	5						4	3						5	5
		5	4						5	0						3	4
	Mean	4.05	3.1						4.15	3.35						4.75	4.25
	STDVE	0.887041	1.55259						0.74516	1.38697						0.55012	1.01955
	SEM	0.198348	0.347169						0.166623	0.310136						0.12301	0.227977
						Second trial
	DMSO							Eucommia ulmoides							Cuscuta chinensis
		Anterior end	Postreior end						Anterior end	Postreior end						Anterior end	Postreior end
		4	5						4	2						5	5
		4	2						5	3						5	4
		3	0						5	4						5	3
		5	3						5	4						5	3
		4	3						4	5						5	4
		5	2						4	3						5	5
		4	1						4	5						4	5
		4	2						4	2						5	5
		5	5						5	5						5	5
		4	4						4	4						5	4
		4	2						5	5						5	5
		4	1						5	4						5	3
		5	4						3	3						5	5
		5	1						3	5						5	5
		4	4						5	5						5	5
		4	4						5	2						5	3
		3	2						4	4						5	2
		5	4						5	4						5	3
		5	5						4	3						5	5
		4	4						4	1						5	5
	Mean	4.25	2.9						4.35	3.65						4.95	4.2
	STDVE	0.638666	1.51831						0.67082	1.22582						0.223607	1.00525
	SEM	0.14281	0.339504						0.15	0.274101						0.05	0.224781
						Combined Data
	DMSO							Eucommia ulmoides							Cuscuta chinensis
		Anterior end	Postreior end	Response %	Response %				Anterior end	Postreior end	Response %	Response %				Anterior end	Postreior end	Response %	Response %
		5	5	100	100				5	2	100	40				5	5	100	100
		4	2	80	40				5	0	100	0				5	5	100	100
		3	2	60	40				4	4	80	80				5	2	100	40
		1	4	20	80				5	4	100	80				4	3	80	60
		5	4	100	80				4	5	80	100				5	3	100	60
		4	2	80	40				4	3	80	60				5	5	100	100
		4	1	80	20				4	3	80	60				5	5	100	100
		4	2	80	40				4	2	80	40				5	5	100	100
		5	5	100	100				5	5	100	100				5	5	100	100
		5	5	100	100				4	2	80	40				5	4	100	80
		4	2	80	40				5	5	100	100				5	5	100	100
		4	1	80	20				4	3	80	60				5	3	100	60
		3	3	60	60				3	3	60	60				3	5	60	100
		2	1	40	20				3	4	60	80				5	5	100	100
		5	5	100	100				5	5	100	100				5	5	100	100
		4	4	80	80				5	2	100	40				5	5	100	100
		5	1	100	20				4	4	80	80				5	3	100	60
		4	4	80	80				5	4	100	80				5	3	100	60
		4	5	80	100				4	3	80	60				5	5	100	100
		5	4	100	80				5	0	100	0				3	4	60	80
		4	5	80	100				4	2	80	40				5	5	100	100
		4	2	80	40				5	3	100	60				5	4	100	80
		3	0	60	0				5	4	100	80				5	3	100	60
		5	3	100	60				5	5	100	100				5	3	100	60
		4	3	80	60				4	5	80	100				5	4	100	80
		5	2	100	40				4	3	80	60				5	5	100	100
		4	1	80	20				4	5	80	100				5	5	100	100
		4	2	80	40				4	3	80	60				5	5	100	100
		5	5	100	100				5	5	100	100				5	5	100	100
		4	4	80	80				4	5	80	100				5	4	100	80
		5	2	100	40				5	5	100	100				5	5	100	100
		4	1	80	20				5	4	100	80				5	3	100	60
		2	4	40	80				1	3	20	60				5	5	100	100
		5	1	100	20				3	5	60	100				5	5	100	100
		4	4	80	80				5	5	100	100				5	5	100	100
		4	4	80	80				5	2	100	40				4	3	80	60
		4	2	80	40				4	5	80	100				5	2	100	40
		5	4	100	80				5	5	100	100				5	3	100	60
		5	5	100	100				2	3	40	60				5	5	100	100
		5	4	100	80				4	0	80	0				5	5	100	100
	Mean	4.125	3	82.5	60				4.25	3.5	85	70				4.85	4.225	97	84.5
	StDV	0.938835	1.51911	18.7767	30.3822				0.898717	1.48497	17.9743	29.6993				0.483046	0.999679	9.66092	19.9936
	SEM	0.148443	0.240192	2.96886	4.80384				0.1421	0.234794	2.84199	4.69588				0.0763763	0.158063	1.52753	3.16126
						Anterior								posterior
				treatments	Bonferroni	Bonferroni	Bonferroni	Holm	Holm				treatments	Bonferroni	Bonferroni	Bonferroni	Holm	Holm
				pair	and Holm	p-value	inferfence	p-value	inferfence				pair	and Holm	p-value	inferfence	p-value	inferfence
				C.chinensis	40503	0.000277	** p<0.01	0.0002770	** p<0.01				C.chinensis	40838	0.0001621	** p<0.01	0.0001621	** p<0.01
				E.ulmoides	0.6983	1.45907	insignificant	0.4863575	insignificant				E.ulmoides	16668	0.1963929	insignificant	0.0981965	insignificant

## Sheet: Learning & Memory
			Learning assay
learning index of Naive worms					Learning index of training worms					Learning index of training worms after normalization
	Control	C. chinensis	E. ulmoides			Control	C. chinensis	E. ulmoides			Control	C. chinensis	E. ulmoides		reatments	Bonferroni	Bonferroni	Bonferroni	Holm	Holm
1st trial	0.365079	0.339806	0.360825			0.529412	0.626667	0.589744			0.142446	0.213771	0.219559		pair	and Holm	p-value	inferfence	p-value	inferfence
	0.384615	0.411765	0.464789			0.606061	0.588235	0.56			0.219095	0.17534	0.189816
	0.403509	0.464789	0.365854			0.607843	0.642857	0.676471			0.220877	0.229962	0.306286		C. chinensis	0.0933	1.85374	insignificant	0.9268722	insignificant
2nd trial	0.454545	0.458333	0.315315			0.621622	0.646018	0.625			0.234656	0.233122	0.254816		E. ulmoides	11640	0.525172	insignificant	0.5251715	insignificant
	0.358491	0.42268	0.394737			0.622222	0.638298	0.592233			0.235256	0.225402	0.222049
	0.355556	0.38	0.319588			0.591398	0.603175	0.573034			0.204432	0.190279	0.202849
Mean	0.386966	0.412896	0.370184		Mean	0.596426	0.624208	0.602747		learnening index	0.20946	0.211313	0.232562
STDEV	0.037743	0.0474947	0.0551902		STDEV	0.0347552	0.0235137	0.0422379		STDEV	0.0347552	0.0235137	0.0422379
SEM	0.0154085	0.0193896	0.0225313		SEM	0.0141888	0.00959941	0.0172435		SEM	0.0141888	0.00959941	0.0172435
			Memory assay (30 min )
Memory index of Naive worms					Memory index of training worms after holding for 30 min					Memory index of training worms after Normalization (30 min)
	Control	C. chinensis	E. ulmoides			Control	C. chinensis	E. ulmoides			Control	C. chinensis	E. ulmoides		atments	Bonferroni	Bonferroni	Bonferroni	Holm	Holm
1st trial	0.301587	0.369128	0.415929			0.46875	0.592593	0.494253			0.0705547	0.168413	0.092825		pair	and Holm	p-value	inferfence	p-value	inferfence
	0.412698	0.451327	0.247059			0.53125	0.586777	0.482759			0.133055	0.162597	0.0813308
	0.411765	0.430769	0.436364			0.538462	0.606557	0.545455			0.140266	0.182378	0.144027		C. chinensis	30510	0.0172647	* p<0.05	0.0172647	* p<0.05
2nd trial	0.377358	0.350877	0.521368			0.533333	0.550562	0.522124			0.135138	0.126382	0.120696		E. ulmoides	0.7701	0.9080615	insignificant	0.4540308	insignificant
	0.45098	0.518797	0.401709			0.482143	0.588785	0.520833			0.0839475	0.164605	0.119405
	0.434783		0.386139			0.482143		0.566667			0.0839475		0.165239
Mean	0.398195	0.42418	0.401428		Mean	0.506013	0.585055	0.522015		Mean	0.107818	0.160875	0.120587
STDEV	0.0563034	0.0673366	0.099498		STDEV	0.0315097	0.0207715	0.0311653		STDEV	0.0327129	0.0207715	0.0311653
SEM	0.0251796	0.0301138	0.0406199		SEM	0.0128638	0.00928931	0.0127232		SEM	0.0146297	0.00928931	0.0127232
			Memory assay (2 hr )
Memory index of Naive worms					Memory index of training worms after holding for 30 min					Memory index of training worms after Normalization (2 hr)
															atments	Bonferroni	Bonferroni	Bonferroni	Holm	Holm
	Control	C. chinensis	E. ulmoides			Control	C. chinensis	E. ulmoides			Control	C. chinensis	E. ulmoides		pair	and Holm	p-value	inferfence	p-value	inferfence
1st trial	0.301587	0.369128	0.415929			0.443478	0.475177	0.442623			0.0500805	0.0509976	0.0411951		C. chinensis	28713	0.0233041	* p<0.05	0.0233041	* p<0.05
	0.412698	0.451327	0.247059			0.438596	0.469697	0.42623			0.0404012	0.0455173	0.0248016		E. ulmoides	10091	0.6579017	insignificant	0.3289509	insignificant
	0.411765	0.430769	0.436364			0.433071	0.478261	0.42623			0.0348755	0.0540812	0.0248016
2nd trial	0.377358	0.350877	0.521368			0.408451	0.478873	0.436364			0.0113285	0.0546936	0.0349358
	0.45098	0.518797	0.401709			0.409524	0.485149	0.474747			0.0113285	0.0609688	0.0733196
	0.434783		0.386139			0.4375	0.483871	0.436364			0.0361481	0.0596913	0.0349358
Mean	0.398195	0.42418	0.401428		Mean	0.428437	0.478505	0.440426		Mean	0.0306937	0.054325	0.0389983
STDEV	0.053454	0.0673366	0.0893084		STDEV	0.0154287	0.00568823	0.0179938		STDEV	0.0159207	0.00568823	0.0179938
SEM	0.0218225	0.0301138	0.03646		SEM	0.00629875	0.00232221	0.00734592		SEM	0.0064996	0.00232221	0.00734592

## Sheet: Swim assay
		Wave Init Rate						Body Wave Number						Brush Stroke							Activity index
	DMSO	C.chinensis	Astraglin	Pinoresinol	Zingibroside R1		DMSO	C.chinensis	Astraglin	Pinoresinol	Zingibroside R1			DMSO	C.chinensis	Astraglin	Pinoresinol	Zingibroside R1			DMSO	C.chinensis	Astraglin	Pinoresinol	Zingibroside R1
	72.0096	48.4428	35	13.8457	32.2102		1.05156	1.20615	1.56938	1.7369	1.11397			0.051009	0.051343	0.040946	0.039171	0.050279			174.16	75.249	37.0702	30.1523	78.3858
	49.3154	52.7883	25.1036	14.0235	41.1004		1.00309	1.1231	1.4533	1.69728	1.17243			0.053928	0.080453	0.04737	0.03412	0.08002			181.177	99.7505	60.2522	25.1475	117.503
	35.0872	25.3236	12.9493	10.8341	26.0293		1.23268	1.25908	1.79739	1.9054	1.43555			0.071334	0.069095	0.028861	0.029328	0.096512			150.179	155.986	18.7061	16.3652	97.981
	13.4033	33.028	32.3503	21.7974	47.5886		1.90193	1.05061	1.33297	1.51403	0.896941			0.025963	0.074489	0.039854	0.04617	0.05284			17.8153	81.9377	43.2399	53.5822	135.774
	11.3192	51.048	18.6495	18.4769	59.1589		1.87933	1.08756	1.37079	1.51846	0.718742			0.029229	0.05604	0.040905	0.04213	0.05545			16.564	113.85	35.1981	38.6357	154.435
	11.4439	43.7599	16.0163	15.1605	55.4349		1.88963	1.06667	1.61616	1.70371	1.03532			0.030197	0.046888	0.038062	0.043391	0.08124			17.835	112.215	31.2598	32.8395	86.6835
	27.2732	61.1776	54.8587	20.323	24.2367		1.27456	1.0569	1.77235	1.37801	1.35386			0.044648	0.09795	0.038429	0.044358	0.076676			96.2039	140.67	29.0401	52.5421	127.25
	23.2454	15.4969	24.7859	12.5786	51.3089		1.66819	1.19244	1.50251	1.82272	1.10149			0.051368	0.066771	0.043822	0.031623	0.063005			51.0455	110.091	61.1804	19.534	111.673
	10.8379	21.1191	26.7754	36.377	55.2466		1.87989	1.46528	1.43824	0.799723	0.626028			0.028076	0.04252	0.045609	0.058465	0.106575			15.556	43.6172	66.6162	114.4	135.105
	12.5763	46.3986	52.9078	23.5579	69.5709		1.76185	0.767823	0.83652	1.41988	0.90171			0.026338	0.065704	0.096773	0.045914	0.099187			16.1377	126.764	133.59	54.4004	163.824
	12.1766	29.624	16.1364	16.5896	32.8366		1.84103	1.41977	1.65382	1.6135	1.29776			0.034744	0.045677	0.045056	0.037463	0.066907			21.6	68.5925	37.1075	32.8774	92.3151
	11.7535	47.2881	32.6281	56.8879	35.4844		1.85873	1.47317	1.79694	0.763129	1.0402			0.029651	0.068909	0.029517	0.10297	0.076298			17.6999	84.7137	20.5801	188.388	94.222
	10.4125	33.7459	12.4861	18.3042	43.3425		1.86986	1.04671	1.79093	1.45237	1.72121			0.026898	0.087793	0.028126	0.041062	0.064056			13.8135	127.586	18.1417	38.1924	72.8301
	11.6185	31.6698	31.749	59.8502	33.5155		1.838	0.936527	1.00666	0.825736	0.946314			0.0304	0.056364	0.105729	0.051971	0.052714			18.0304	97.6434	57.252	165.761	110.206
	11.7925	32.2103	52.3047	12.8551	60.5831		1.86134	0.778887	1.81168	1.76283	0.577155			0.033557	0.0736	0.03165	0.035643	0.09752			19.7119	121.071	19.0751	22.1747	167.839
	10.2943	24.6544	55.636	12.3753	64.8643		1.83161	1.7035	0.918591	1.84056	1.24286			0.029719	0.088869	0.052032	0.033513	0.078007			15.4485	121.977	122.937	20.5677	94.7238
	13.0458	41.2449	10.1542	12.8721	39.3129		1.76392	1.20465	1.78639	1.90131	0.883865			0.033546	0.074144	0.027925	0.031675	0.03927			22.0015	106.915	13.7738	22.3563	63.4585
	10.9041	53.8674	42.6384	14.0909	26.4196		1.9051	1.72771	0.597998	1.84865	1.44818			0.031747	0.065921	0.069267	0.029825	0.068331			17.1041	124.57	121.835	19.8165	90.7526
	45.8568	55.5314	16.2757	12.7798	58.8175		0.965107	0.767779	1.49848	1.76803	1.49529			0.073285	0.058194	0.048846	0.034039	0.045749			194.848	126.853	88.0041	21.1488	144.742
	28.6164	61.9282	15.4814	70.4867	55.8489		1.45447	0.768441	1.72377	0.309285	1.59246			0.053585	0.09603	0.043444	0.090833	0.075663			62.2373	153.244	29.3852	190.543	88.4613
	10.9893	86.8306	18.8573	17.3382	55.6333		1.89196	0.785194	1.70242	1.70795	0.916648			0.025381	0.086317	0.039227	0.036979	0.080916			14.2732	221.645	39.9488	31.4312	140.714
	56.7098	55.6789	15.0881	16.5657	57.3131		0.997731	0.726122	1.6604	1.64037	1.07648			0.064236	0.068308	0.037303	0.032785	0.074444			112.114	163.418	29.4849	26.0233	144.214
	20.4461	56.0712	14.8285	13.7999	35.758		1.34025	1.06827	1.63525	1.59812	1.41001			0.048697	0.083391	0.04173	0.038389	0.063799			49.8854	145.656	32.9142	28.4743	73.8632
	13.2662	108.505	16.052	18.6157	41.5656		1.72951	0.811462	1.53838	1.55622	1.25			0.02609	0.091183	0.041391	0.040827	0.088957			16.8848	206.199	33.0371	38.0537	87.1266
	69.4855	70.956	13.6993	11.5175	55.7026		0.692291	0.757785	1.74997	1.79712	0.96748			0.118711	0.124321	0.035265	0.030353	0.087652			202.696	145.245	24.8099	18.194	134.856
	101.101	56.3058	12.4677	42.3758	19.9657		0.572917	1.24235	1.74729	1.25542	1.02418			0.1089	0.072241	0.033722	0.05089	0.042044			52.2112	127.4	21.263	103.417	144.494
	85.8033	38.0156	11.1936	60.1036	25.984		0.830376	1.30862	1.92388	0.803417	1.67893			0.046424	0.072199	0.032293	0.070854	0.074735			180.378	93.525	18.2508	129.844	80.6389
	56.9426	42.1716	41.0278	100.242	28.1115		1.06185	1.17623	0.877588	0.320438	1.48464			0.061538	0.083231	0.084822	0.086885	0.084562			167.478	91.1145	95.9979	219.638	67.1521
	11.7294	85.5013	92.6431	69.3092	13.46		1.81868	1.63843	0.808751	0.198471	1.22445			0.033504	0.081181	0.123241	0.110149	0.083468			19.6423	31.619	251.368	160.915	90.8274
	79.0394	60.8713	84.0109	57.9844	58.871		0.847073	0.796492	0.382058	0.388073	0.882354			0.089547	0.139315	0.198689	0.075396	0.058593			22.496	154.952	190.827	130.411	161.06
	14.686	95.8132	59.6321	51.4231	82.4512		1.68151	0.365702	0.66065	0.809169	0.7719			0.105921	0.16802	0.091047	0.061565	0.120409			22.496	250.8	180.968	124.57	182.496
	98.5325	99.9087	15.0103	55.7593	87.3606		0.558309	0.143157	1.51112	0.260462	0.455238			0.052187	0.057425	0.044134	0.08992	0.1141			210.659	150.721	35.218	176.655	210.865
	70.3653	55.1853	57.1367	65.6194	45.6733		0.362995	0.744561	1.05246	0.344898	0.46264			0.058059	0.10502	0.092317	0.050889	0.060096			49.8854	129.095	155.139	102.295	106.039
	58.9821	66.6625	15.0358	19.3291	54.1668		0.558037	0.621057	1.40427	1.58964	0.964914			0.069816	0.154122	0.054898	0.026061	0.101044			136.978	191.733	41.4428	14.0234	155.611
	15.7958	83.2708	54.1301	46.4728	67.2781		1.66894	0.666945	0.888197	0.297639	1.05479			0.04406	0.116078	0.096486	0.072875	0.063692			38.7943	195.653	162.687	NaN	181.935
	11.165	63.9392	77.648	11.206	58.871		1.78897	1.03951	0.231595	1.85044	1.31843			0.12658	0.041468	0.173432	0.031437	0.062361			14.7042	128.446	223.454	17.9175	112.489
	28.1152	44.7337	65.062	67.7755	82.4512		1.27351	1.16887	0.921411	0.727557	1.08298			0.051678	0.078824	0.117038	0.15326	0.06937			69.325	28.8101	159.353	108.796	76.2633
	114.322	52.3809	45.982	66.4347	87.3606		0.55922	0.277844	0.971499	0.212511	1.15217			0.204102	0.090171	0.086595	0.094092	0.093853			166.336	138.269	124.239	99.2706	88.6392
	62.6286	34.6449	76.7684	21.8608	45.6733		0.82948	1.63329	0.708314	1.31497	0.814986			0.035925	0.07408	0.153731	0.054764	0.087557			201.5	145.846	183.694	66.2195	166.957
	26.5015	86.8543	87.7307	59.8898	54.1668		1.41173	0.848648	0.367684	0.83263	0.808553			0.049069	0.086371	0.092738	0.140102	0.094807			61.6711	98.5954	205.8	175.582	162.604
	11.8647		82.5597	50.795	57.2781		1.80255		0.438557	0.940892	0.933197			0.133114		0.120194	0.14284	0.057032			19.9264		212.592	99.8778	147.922
	49.1507		18.3839	58.1594	58.8576		0.878279		1.56278	0.619702	0.917093			0.041331		0.048999	0.060564	0.080626			148.514		45.9947	177.101	124.684
	65.9479		12.2401	59.5304	37.2788		0.788506		1.84557	0.376081	0.526085			0.033705		0.03232	0.110691	0.091436			196.345		19.859	209.188	188.021
	78.4966		57.2909	57.5968	21.0396		0.931447		0.644855	0.628111	1.67391			0.094073		0.146076	0.072004	0.056748			330.803		169.58	127.677	111.892
	16.7694		69.8533	25.3154	57.0026		1.51541		0.76952	1.07522	0.448734			0.049928		0.092204	0.060961	0.133612			42.8509		108.472	88.8057	235.426
	12.7674		65.7731	96.2923	59.1909		1.7613		0.373989	0.378657	0.578642			0.028		0.084232	0.081222	0.076117			19.7408		131.109	229.097	124.961
	113.512		19.0862	43.2147	57.6129		0.758672		1.55017	0.869767	1.60778			0.262668		0.042971	0.115504	0.088875			345.979		41.4686	163.915	97.9835
	59.9666		50.7058	103.086	53.4098		0.849924		1.16305	0.288451	1.62431			0.101576		0.07128	0.086366	0.083732			233.721		134.679	200.016	95.2589
	14.5982		56.5012	52.9273	70.8017		1.70786		0.814239	0.850242	1.58738			0.05153		0.081085	0.08627	0.077651			52.2112		135.203	131.048	88.4415
	16.978		13.3026	13.8097	62.2443		1.59378		1.70877	1.69797	0.78883			0.044866		0.034869	0.02827	0.065603			45.6687		23.527	20.3779	104.508
			75.2416	57.6803	95.6421				0.316439	0.141142	1.70651					0.143287	0.080237	0.091797					154.578	149.086	71.5148
			87.0606	57.3406	71.8002				0.477231	0.346376	1.13596					0.168168	0.052174	0.0633					191.998	184.321	96.8532
				21.9969	41.597					1.3167	1.3163						0.043257	0.053917						48.3943	82.1601
					84.8003						1.6858							0.095199							124.802
					15.1413						0.33657							0.136683							161.49
					49.3342						0.612712							0.126745							80.2909
					33.2184
					78.177
					41.1042
					54.1135
					78.6963
					90.6549
Mean	37.5928	53.8662	39.7479	38.5931	52.2536		1.3559	1.02308	1.22468	1.10597	1.08719			0.0610088	0.0810005	0.0707309	0.0617452	0.0787827			87.7067	125.801	88.9077	91.5396	120.236
STDV	31.2492	22.3558	25.7301	25.6771	17.5719		0.48779	0.370164	0.511349	0.595397	0.373972			0.04582	0.0281868	0.0436577	0.0321232	0.0219827			87.6297	47.102	68.9734	68.688	39.2072
SEM	4.4193	3.53477	3.56813	3.52701	2.48504		0.068984	0.058528	0.0709113	0.081784	0.0499742			0.00647993	0.00445672	0.00605423	0.00441246	0.00293756			12.3927	7.44748	9.56489	9.52531	5.23929
	P-value for Wave Init Rate						P-value Body Wave Number							P-value Brush Stroke							P-value Activity index
reatments	Bonferroni	Bonferroni	Bonferroni	Holm	Holm		treatments	Bonferroni	Bonferroni	Bonferroni	Holm	Holm		treatments	Bonferroni	Bonferroni	Bonferroni	Holm	Holm		treatments	Bonferroni	Bonferroni	Bonferroni	Holm	Holm
pair	and Holm	p-value	inferfence	p-value	inferfence		pair	and Holm	p-value	inferfence	p-value	inferfence		pair	and Holm	p-value	inferfence	p-value	inferfence		pair	and Holm	p-value	inferfence	p-value	inferfence
	TT-statistic							TT-statistic							TT-statistic							TT-statistic
C.chinensis	2.8571	0.0185282	* p<0.05	0.0185282	* p<0.05		C.chinensis	3.2748	0.0048384	** p<0.01	0.0048384	** p<0.01		C.chinensis	2.6492	0.0343593	significant	0.0343593	* p<0.05		A vs B	2.7735	0.0238871	significant	0.0238871	* p<0.05
Astraglin	0.2681	3.15536	insignificant	1.57768	insignificant		Astraglin	1.3828	0.671871	insignificant	0.167968	insignificant		Astraglin	1.3798	0.67557	insignificant	0.337785	insignificant		A vs C	0.0937	3.70185	insignificant	0.925462	insignificant
Pinoresinol	0.0399	3.87275	insignificant	0.968187	insignificant		Pinoresinol	2.6461	0.0346721	significant	0.0173361	* p<0.05		Pinoresinol	0.105	3.66582	insignificant	0.916455	insignificant		A vs D	0.2989	3.06115	insignificant	1.53057	insignificant
Zingibroside R1	2.6977	0.0298131	significant	0.0223598	* p<0.05		Zingibroside R1	2.8826	0.0171725	* p<0.05	0.0128794	* p<0.05		Zingibroside R1	2.5679	0.0432876	significant	0.0324657	* p<0.05		A vs E	2.5822	0.0416011	significant	0.0312008	* p<0.05

## Sheet: H2DCFDA
		Fluorescence 12th day of adulthood (A12) after applying H2DCFDA				After normalization (substraction of autoflourescence)
		Control	C. chinensis	E. ulmoides		Control	C. chinensis	E. ulmoides			Mean	SEM	Bonfferoni p-Value						mean of autoflourescence
		0.133265	0.165585	0.144501		0.0457548	0.0817254	0.060101		Control	0.0409	0.003						Control	0.08751
		0.125128	0.1352	0.149223		0.0376183	0.0513397	0.0648227		Cuscuta chinensis	0.0554	0.0026	0.0013519					Cuscuta chinensis	0.08386
		0.133265	0.141669	0.141775		0.0457548	0.0578088	0.0573747		Eucommia ulmoides	0.0515	0.0031	0.0203584					Eucommia ulmoides	0.0844
		0.125128	0.166324	0.14271		0.0376183	0.0824644	0.0583103
		0.142631	0.144537	0.142554		0.0551212	0.0606774	0.0581536
		0.15835	0.132677	0.140824		0.0708404	0.0488167	0.0564237
		0.165951	0.132925	0.154645		0.0784408	0.0490651	0.070245
		0.169745	0.133285	0.155555		0.0822353	0.0494249	0.0711552
		0.145528	0.12787	0.145528		0.058018	0.0440097	0.061128
		0.129106	0.123671	0.154964		0.0415961	0.0398112	0.0705635
		0.131392	0.157219	0.133335		0.0438824	0.0733592	0.0489354
		0.12272	0.161181	0.149505		0.0352095	0.0773215	0.0651053
		0.137093	0.146045	0.144376		0.0495826	0.0621855	0.0599763
		0.159723	0.149276	0.170526		0.0722127	0.0654159	0.0861259
		0.154366	0.142044	0.146106		0.0668561	0.0581835	0.061706
		0.142631	0.156052	0.132323		0.0551212	0.072192	0.0479231
		0.10841	0.119839	0.140669		0.0208995	0.0359787	0.0562689
		0.111443	0.145063	0.152792		0.0239332	0.0612025	0.0683923
		0.11102	0.14428	0.109505		0.0235101	0.0604203	0.0251053
		0.12223	0.136635	0.124376		0.0347203	0.0527749	0.0399763
		0.111274	0.132912	0.110526		0.0237637	0.0490524	0.0261259
		0.129502	0.142585	0.118637		0.0419917	0.0587252	0.0342368
		0.131349	0.132323	0.102841		0.0438386	0.0484631	0.0184408
		0.107971	0.157995	0.116166		0.0204608	0.0741346	0.031766
		0.110488	0.132323	0.131392		0.0229783	0.0484631	0.0469924
		0.119654	0.140669	0.148812		0.0321443	0.0568089	0.0644119
		0.131297	0.163057	0.143759		0.0437873	0.0791968	0.0593595
		0.110636	0.111274	0.153775		0.0231265	0.0274137	0.0693753
		0.135533	0.112976	0.14064		0.0480233	0.0291163	0.0562402
		0.117379	0.131349	0.148902		0.0298694	0.0474886	0.0645017
		0.112976	0.107971	0.125755		0.0254663	0.0241108	0.0413546
		0.106447	0.132979	0.100568		0.0189366	0.0491187	0.0161676
		0.114376	0.14643	0.115502		0.026866	0.0625703	0.0311021
		0.11519	0.129502	0.105217		0.0276796	0.0456417	0.0208166
		0.111486		0.111287		0.0239764		0.0268873
				0.168326				0.083926
				0.111321				0.0269208
	mean ¯x	0.1284	0.1393	0.1359		0.0409	0.0554	0.0515
	STDVA	0.0176	0.015	0.0186		0.0176	0.015	0.0186
	SEM	0.003	0.0026	0.0031		0.003	0.0026	0.0031
		P-Value for combined data								P-Value for combined data after normalization
			Bonferroni	Bonferroni	Holm	Holm					Bonferroni	Bonferroni	Holm	Holm
			p-value	inferfence	p-value	inferfence					p-value	inferfence	p-value	inferfence
		C. chinensis	26.242	0.0300186	* p<0.05	0.0300186	* p<0.05			C. chinensis	35.056	0.0013519	** p<0.01	0.0013519	** p<0.01
		E. ulmoides	18.509	0.201127	insignificant	0.134084	insignifican			E. ulmoides	26.179	0.0203584	* p<0.05	0.0101792	* p<0.05

## Sheet: HyPer assay
		ROS 1st trial																ROS 2nd trial																	ROS combined data
	Control				C.chinensis				E. ulmoides					Autoflouresence				Control				C.chinensis				E. ulmoides			Autoflouresence							Control				C.chinensis				E. ulmoides					Autoflouresence
														Control	0.139377														Control	0.139377																			Control
	Mean intensity Yellow	After Normalization			Mean intensity Yellow	After Normalization			Mean intensity Yellow	After Normalization				C. chinensis	0.12935			Mean intensity Yellow	After Normalization			Mean intensity Yellow	After Normalization			Mean intensity Yellow	After Normalization		C. chinensis	0.12935						Mean intensity Yellow	After Normalization			Mean intensity Yellow	After Normalization			Mean intensity Yellow	After Normalization				C. chinensis
	0.172365	0.0329881			0.146103	0.0167528			0.156854	0.0215917				E. ulmoides	0.135262			0.231037	0.0916595			0.147544	0.0181945			0.176569	0.0413075		E. ulmoides	0.135262						0.231037	0.0916595			0.147544	0.0181945			0.176569	0.0413075				E. ulmoides
	0.171058	0.0316807			0.161756	0.0324064			0.150398	0.0151358								0.229473	0.0900954			0.147544	0.0181944			0.162945	0.0276829									0.229473	0.0900954			0.147544	0.0181944			0.162945	0.0276829
	0.16985	0.0304727			0.146499	0.0171495			0.169477	0.0342151								0.247641	0.108264			0.148315	0.0189646			0.156854	0.0215917									0.247641	0.108264			0.148315	0.0189646			0.156854	0.0215917
	0.229499	0.0901221			0.153128	0.0237777			0.165537	0.0302749								0.190872	0.0514948			0.145054	0.0157039			0.150398	0.0151358									0.190872	0.0514948			0.145054	0.0157039			0.150398	0.0151358
	0.198065	0.0586873			0.146213	0.016863			0.155638	0.0203756								0.229499	0.0901221			0.150269	0.0209192			0.169477	0.0342151									0.229499	0.0901221			0.150269	0.0209192			0.169477	0.0342151
	0.18117	0.0417923			0.14976	0.0204099			0.166595	0.031333								0.198065	0.0586873			0.160374	0.0310239			0.165537	0.0302749									0.198065	0.0586873			0.160374	0.0310239			0.165537	0.0302749
	0.230393	0.0910152			0.160374	0.0310239			0.148886	0.0136237								0.18117	0.0417923			0.137563	0.00821268			0.164638	0.0293756									0.18117	0.0417923			0.137563	0.00821268			0.164638	0.0293756
	0.177421	0.0380435			0.139563	0.0102127			0.143957	0.00869469								0.230393	0.0910152			0.147045	0.0176952			0.166595	0.031333									0.230393	0.0910152			0.147045	0.0176952			0.166595	0.031333
	0.162874	0.0234968			0.147045	0.0176952			0.166245	0.0309829								0.177421	0.0380435			0.13941	0.0100596			0.148886	0.0136237									0.177421	0.0380435			0.13941	0.0100596			0.148886	0.0136237
	0.172365	0.0329881			0.13941	0.0100596			0.205987	0.0707251								0.162874	0.0234968			0.169268	0.0399179			0.143957	0.00869469									0.162874	0.0234968			0.169268	0.0399179			0.143957	0.00869469				P-Value for compined data
	0.171058	0.0316807			0.169268	0.0399179			0.164011	0.0287489								0.229473	0.0900954			0.146912	0.0175623			0.167245	0.0319829									0.229473	0.0900954			0.146912	0.0175623			0.167245	0.0319829
	0.16985	0.0304727			0.142912	0.0135623			0.159491	0.0242295								0.247641	0.108264			0.14625	0.0168996			0.205987	0.0707251									0.247641	0.108264			0.14625	0.0168996			0.205987	0.0707251			treatments	Bonferroni
	0.190923	0.0515457			0.14625	0.0168996			0.170951	0.0356894								0.190872	0.0514948			0.167395	0.0380452			0.164011	0.0287489									0.190872	0.0514948			0.167395	0.0380452			0.164011	0.0287489			pair	and Holm
	0.193307	0.0539299			0.167395	0.0380452			0.146944	0.0116816								0.180923	0.0415457			0.146942	0.0175924			0.159491	0.0242295									0.180923	0.0415457			0.146942	0.0175924			0.159491	0.0242295				TT-statistic
	0.215858	0.0764808			0.146942	0.0175924			0.158906	0.0236445								0.193307	0.0539299			0.153128	0.0237777			0.170751	0.0354894									0.193307	0.0539299			0.153128	0.0237777			0.170751	0.0354894			C. chinensis	88692
	0.175142	0.0357651			0.158315	0.0289646			0.196134	0.0608715								0.215858	0.0764808			0.146213	0.016863			0.189436	0.0541745									0.215858	0.0764808			0.146213	0.016863			0.189436	0.0541745			E. ulmoides	40915
	0.21809	0.0787123			0.145054	0.0157039			0.204762	0.0694996								0.248082	0.108705			0.14976	0.0204099			0.168906	0.0336445									0.248082	0.108705			0.14976	0.0204099			0.168906	0.0336445
	0.255014	0.115636			0.152269	0.0229192			0.23839	0.103128								0.151272	0.0118948			0.153505	0.0241554			0.178134	0.0428715									0.151272	0.0118948			0.153505	0.0241554			0.178134	0.0428715
	0.175142	0.0357651			0.143505	0.0141554			0.219229	0.0839672								0.195672	0.0562951			0.139048	0.00969844			0.204762	0.0694996									0.195672	0.0562951			0.139048	0.00969844			0.204762	0.0694996
	0.21809	0.0787123			0.138048	0.00869844			0.215339	0.080077								0.190436	0.0510591			0.146103	0.0167528			0.23839	0.103128									0.190436	0.0510591			0.146103	0.0167528			0.23839	0.103128
	0.255014	0.115636			0.147286	0.0179359			0.193259	0.0579973								0.151272	0.0118948			0.161756	0.0324064			0.219229	0.0839672									0.151272	0.0118948			0.161756	0.0324064			0.219229	0.0839672
	0.248082	0.108705			0.149544	0.0201945			0.210688	0.0754259								0.195672	0.0562951			0.145499	0.0161495			0.214339	0.079077									0.195672	0.0562951			0.145499	0.0161495			0.214339	0.079077
	0.196418	0.0570404			0.147544	0.0181944												0.190436	0.0510591			0.14102	0.01167			0.193259	0.0579973									0.190436	0.0510591			0.14102	0.01167			0.193259	0.0579973
Mean	0.197698	0.0583204			0.149747	0.0203971			0.177622	0.0423597								0.202581	0.0632037			0.149388	0.0200378			0.177382	0.0421204									0.196418	0.0570404			0.146251	0.0169007			0.200688	0.0654259
STDEV	0.0298373	0.0298373			0.0084495	0.0084495			0.0275995	0.0275995								0.029569	0.029569			0.00834348	0.00834348			0.0245799	0.0245799									0.241037	0.101659			0.146973	0.0176235			0.176569	0.0413075
SEM	0.00622151	0.00622151			0.00176184	0.00176184			0.00588423	0.00588423								0.00616555	0.00616555			0.00173974	0.00173974			0.00512526	0.00512526									0.172365	0.0329881			0.146103	0.0167528			0.163945	0.0286829
																																				0.171058	0.0316807			0.161756	0.0324064			0.156854	0.0215917
																																				0.16985	0.0304727			0.146499	0.0171495			0.150398	0.0151358
																																				0.229499	0.0901221			0.153128	0.0237777			0.169477	0.0342151
																																				0.198065	0.0586873			0.146213	0.016863			0.165537	0.0302749
																																				0.18117	0.0417923			0.14976	0.0204099			0.155638	0.0203756
																																				0.230393	0.0910152			0.160374	0.0310239			0.166595	0.031333
																																				0.177421	0.0380435			0.139563	0.0102127			0.148886	0.0136237
																																				0.162874	0.0234968			0.147045	0.0176952			0.143957	0.00869469
																																				0.172365	0.0329881			0.13941	0.0100596			0.166245	0.0309829
																																				0.171058	0.0316807			0.169268	0.0399179			0.205987	0.0707251
																																				0.16985	0.0304727			0.142912	0.0135623			0.164011	0.0287489
																																				0.190923	0.0515457			0.14625	0.0168996			0.159491	0.0242295
																																				0.193307	0.0539299			0.167395	0.0380452			0.170951	0.0356894
																																				0.215858	0.0764808			0.146942	0.0175924			0.146944	0.0116816
																																				0.175142	0.0357651			0.158315	0.0289646			0.158906	0.0236445
																																				0.21809	0.0787123			0.145054	0.0157039			0.196134	0.0608715
																																				0.255014	0.115636			0.152269	0.0229192			0.204762	0.0694996
																																				0.175142	0.0357651			0.143505	0.0141554			0.23839	0.103128
																																				0.21809	0.0787123			0.138048	0.00869844			0.219229	0.0839672
																																				0.255014	0.115636			0.147286	0.0179359			0.215339	0.080077
																																				0.248082	0.108705			0.149544	0.0201945			0.193259	0.0579973
																																				0.196418	0.0570404			0.147544	0.0181944			0.210688	0.0754259
																																			Mean	0.200914	0.0615365			0.149532	0.0201823			0.175764	0.0405022
																																			STDEV	0.0294462	0.0294462			0.00840999	0.00840999			0.0248147	0.0248147
																																			SEM	0.0042502	0.0042502			0.00125369	0.00125369			0.00369916	0.00369916
[truncated: 2 more columns]

## Sheet: Lifespan
Lifespan assay for the three fractions enriched in single compounds
counted worms					mean/median survival data				Age in days at % mortality						log-rank test
					name	no_subjects	days	std_err	0.25	0.5	0.75	0.9	1		Condition	chi	P-value	Bonferroni P-value
% Control					Control	91	19.69	0.42	15.98	18.79	22.21	25.23	28		Control v.s. C.chinensis	13.2	0.0003	0.0011
#day	dead	lift			C.chinensis	98	21.74	0.47	17.36	20.75	25.42	27.84	30		Control v.s. Astragalin	6.59	0.0103	0.041
0	0	0			Astragalin	98	21.28	0.43	17.44	20.2	24.06	26.53	31		Control v.s. Pinoresinol	0.81	0.3667	1
1	0	0			Pinoresinol	93	19.23	0.4	15.88	18.25	21.75	24.34	28		Control v.s. Zingibroside	11.37	0.0007	0.003
2	0	0			Zingibroside	94	21.66	0.46	17.5	21	24.75	27.87	30		C.chinensis v.s. Control	13.2	0.0003	0.0011
3	0	0													C.chinensis v.s. Astragalin	0.74	0.389	1
4	0	0		Kaplan-Meier Estimator											C.chinensis v.s. Pinoresinol	19.2	1.2e-05	4.7e-05
5	0	0		Experiment	Time	At Risk	Dead	Censored	Percent Mortality (%)	S_hat	Var S_hat	SE(S)	Survival Time		C.chinensis v.s. Zingibroside	0.07	0.7893	1
6	0	0		Control	0	91	0	0	0	1	0	0	0		Astragalin v.s. Control	6.59	0.0103	0.041
7	0	0		Control	1	91	0	0	0	1	0	0	0		Astragalin v.s. C.chinensis	0.74	0.389	1
8	0	0		Control	2	91	0	0	0	1	0	0	0		Astragalin v.s. Pinoresinol	11.71	0.0006	0.0025
9	0	0		Control	3	91	0	0	0	1	0	0	0		Astragalin v.s. Zingibroside	0.34	0.5597	1
10	0	0		Control	4	91	0	0	0	1	0	0	0		Pinoresinol v.s. Control	0.81	0.3667	1
11	0	0		Control	5	91	0	0	0	1	0	0	0		Pinoresinol v.s. C.chinensis	19.2	1.2e-05	4.7e-05
12	1	0		Control	6	91	0	0	0	1	0	0	0		Pinoresinol v.s. Astragalin	11.71	0.0006	0.0025
13	2	0		Control	7	91	0	0	0	1	0	0	0		Pinoresinol v.s. Zingibroside	16.97	3.8e-05	0.0002
14	5	0		Control	8	91	0	0	0	1	0	0	0		Zingibroside v.s. Control	11.37	0.0007	0.003
15	4	0		Control	9	91	0	0	0	1	0	0	0		Zingibroside v.s. C.chinensis	0.07	0.7893	1
16	11	0		Control	10	91	0	0	0	1	0	0	0		Zingibroside v.s. Astragalin	0.34	0.5597	1
17	8	0		Control	11	91	0	0	0	1	0	0	0		Zingibroside v.s. Pinoresinol	16.97	3.8e-05	0.0002
18	9	0		Control	12	91	1	0	1.1	0.989	0	0.011	0.132
19	7	0		Control	13	90	2	0	3.3	0.967	0	0.019	0.418
20	9	0		Control	14	88	5	0	8.79	0.912	0.001	0.03	1.187
21	7	0		Control	15	83	4	0	13.19	0.868	0.001	0.035	1.846		Survival in %		Control	C.chinensis	Astragalin	Pinoresinol	Zingibroside
22	4	0		Control	16	79	11	0	25.27	0.747	0.002	0.046	3.78		day	0	100	100	100	100	100
23	6	0		Control	17	68	8	0	34.07	0.659	0.002	0.05	5.275			1	100	100	100	100	100
24	4	0		Control	18	60	9	0	43.96	0.56	0.003	0.052	7.055			2	100	100	100	100	100
25	4	0		Control	19	51	7	0	51.65	0.484	0.003	0.052	8.516			3	100	100	100	100	100
26	4	0		Control	20	44	9	0	61.54	0.385	0.003	0.051	10.495			4	100	100	100	100	100
27	4	0		Control	21	35	7	0	69.23	0.308	0.002	0.048	12.11			5	100	100	100	100	100
28	2	0		Control	22	28	4	0	73.63	0.264	0.002	0.046	13.077			6	100	100	100	100	100
29	0	0		Control	23	24	6	0	80.22	0.198	0.002	0.042	14.593			7	100	100	100	100	100
30	0	0		Control	24	18	4	0	84.62	0.154	0.001	0.038	15.648			8	100	100	100	100	100
31	0	0		Control	25	14	4	0	89.01	0.11	0.001	0.033	16.747			9	100	100	100	100	100
32	0	0		Control	26	10	4	0	93.41	0.066	0.001	0.026	17.89			10	100	100	100	100	100
				Control	27	6	4	0	97.8	0.022	0	0.015	19.077			11	100	100	100	100	100
%C.chinensis				Control	28	2	2	0	100	0	0	0	19.692			12	97.963	100	100	100	100
#day	dead	lift		Control	29	0	0	0	100	0	0	0	19.692			13	92.3704	97.2222	100	93.6975	100
0	0	0		Control	30	0	0	0	100	0	0	0	19.692			14	88.0741	95.8709	97.9724	87.3204	99.0991
1	0	0		Control	31	0	0	0	100	0	0	0	19.692			15	77.037	91.7417	92.0795	80.923	91.6464
2	0	0		Control	32	0	0	0	100	0	0	0	19.692			16	65.5926	86.2237	87.0161	74.5459	85.9955
3	0	0		C.chinensis	0	98	0	0	0	1	0	0	0			17	55.5185	76.6517	79.8915	66.1132	79.152
4	0	0		C.chinensis	1	98	0	0	0	1	0	0	0			18	49.5556	69.8198	71.8145	53.3388	69.3243
5	0	0		C.chinensis	2	98	0	0	0	1	0	0	0			19	43.037	60.2102	62.6066	42.5047	63.4966
6	0	0		C.chinensis	3	98	0	0	0	1	0	0	0			20	34.7407	50.6381	52.2897	33.8416	54.393
7	0	0		C.chinensis	4	98	0	0	0	1	0	0	0			21	25.3333	46.509	46.1175	29.6151	49.7838
8	0	0		C.chinensis	5	98	0	0	0	1	0	0	0			22	21.2593	41.0661	38.0184	24.1032	38.9144
9	0	0		C.chinensis	6	98	0	0	0	1	0	0	0			23	14.7037	35.548	33.8738	18.4964	34.3052
10	0	0		C.chinensis	7	98	0	0	0	1	0	0	0			24	9.07407	30.0676	25.7076	11.6789	29.0867
11	0	0		C.chinensis	8	98	0	0	0	1	0	0	0			25	5	25.976	17.5749	6.26186	22.8266
12	0	0		C.chinensis	9	98	0	0	0	1	0	0	0			26	0	19.1441	13.4303	3.22581	17.7489
13	2	0		C.chinensis	10	98	0	0	0	1	0	0	0			27	0	12.3123	7.20238	1.07527	12.6712
14	1	0		C.chinensis	11	98	0	0	0	1	0	0	0			28	0	8.18318	5.20833	0	9.39527
15	5	0		C.chinensis	12	98	0	0	0	1	0	0	0			29	0	2.7027	4.16667	0	2.84347
16	5	0		C.chinensis	13	98	2	0	2.04	0.98	0	0.014	0.265			30	0	0	2.08333	0	0
17	9	0		C.chinensis	14	96	1	0	3.06	0.969	0	0.017	0.408			31	0	0	0	0	0
18	7	0		C.chinensis	15	95	5	0	8.16	0.918	0.001	0.028	1.173			32	0	0	0	0	0
19	9	0		C.chinensis	16	90	5	0	13.27	0.867	0.001	0.034	1.99
20	8	0		C.chinensis	17	85	9	0	22.45	0.776	0.002	0.042	3.551
21	4	0		C.chinensis	18	76	7	0	29.59	0.704	0.002	0.046	4.837
22	6	0		C.chinensis	19	69	9	0	38.78	0.612	0.002	0.049	6.582
23	4	0		C.chinensis	20	60	8	0	46.94	0.531	0.003	0.05	8.214
24	7	0		C.chinensis	21	52	4	0	51.02	0.49	0.003	0.05	9.071
25	4	0		C.chinensis	22	48	6	0	57.14	0.429	0.002	0.05	10.418
26	6	0		C.chinensis	23	42	4	0	61.22	0.388	0.002	0.049	11.357
27	7	0		C.chinensis	24	38	7	0	68.37	0.316	0.002	0.047	13.071
28	5	0		C.chinensis	25	31	4	0	72.45	0.276	0.002	0.045	14.092
29	5	0		C.chinensis	26	27	6	0	78.57	0.214	0.002	0.041	15.684
30	4	0		C.chinensis	27	21	7	0	85.71	0.143	0.001	0.035	17.612
31	0	0		C.chinensis	28	14	5	0	90.82	0.092	0.001	0.029	19.041
32	0	0		C.chinensis	29	9	5	0	95.92	0.041	0	0.02	20.52
				C.chinensis	30	4	4	0	100	0	0	0	21.745
				C.chinensis	31	0	0	0	100	0	0	0	21.745
% Astragalin				C.chinensis	32	0	0	0	100	0	0	0	21.745
#day	dead	lift		Astragalin	0	98	0	0	0	1	0	0	0
0	0	0		Astragalin	1	98	0	0	0	1	0	0	0
1	0	0		Astragalin	2	98	0	0	0	1	0	0	0
2	0	0		Astragalin	3	98	0	0	0	1	0	0	0
3	0	0		Astragalin	4	98	0	0	0	1	0	0	0
4	0	0		Astragalin	5	98	0	0	0	1	0	0	0
5	0	0		Astragalin	6	98	0	0	0	1	0	0	0
6	0	0		Astragalin	7	98	0	0	0	1	0	0	0
7	0	0		Astragalin	8	98	0	0	0	1	0	0	0
8	0	0		Astragalin	9	98	0	0	0	1	0	0	0
9	0	0		Astragalin	10	98	0	0	0	1	0	0	0
10	0	0		Astragalin	11	98	0	0	0	1	0	0	0
11	0	0		Astragalin	12	98	0	0	0	1	0	0	0
12	0	0		Astragalin	13	98	0	0	0	1	0	0	0
13	0	0		Astragalin	14	98	2	0	2.04	0.98	0	0.014	0.286
14	2	0		Astragalin	15	96	7	0	9.18	0.908	0.001	0.029	1.357
15	7	0		Astragalin	16	89	4	0	13.27	0.867	0.001	0.034	2.01
16	4	0		Astragalin	17	85	8	0	21.43	0.786	0.002	0.041	3.398
17	8	0		Astragalin	18	77	8	0	29.59	0.704	0.002	0.046	4.867
18	8	0		Astragalin	19	69	10	0	39.8	0.602	0.002	0.049	6.806
19	10	0		Astragalin	20	59	9	0	48.98	0.51	0.003	0.05	8.643
20	9	0		Astragalin	21	50	5	0	54.08	0.459	0.003	0.05	9.714
21	5	0		Astragalin	22	45	8	0	62.24	0.378	0.002	0.049	11.51
22	8	0		Astragalin	23	37	4	0	66.33	0.337	0.002	0.048	12.449
23	4	0		Astragalin	24	33	8	0	74.49	0.255	0.002	0.044	14.408
24	8	0		Astragalin	25	25	8	0	82.65	0.173	0.001	0.038	16.449
25	8	0		Astragalin	26	17	4	0	86.73	0.133	0.001	0.034	17.51
26	4	0		Astragalin	27	13	6	0	92.86	0.071	0.001	0.026	19.163
27	6	0		Astragalin	28	7	2	0	94.9	0.051	0	0.022	19.735
28	2	0		Astragalin	29	5	1	0	95.92	0.041	0	0.02	20.031
29	1	0		Astragalin	30	4	2	0	97.96	0.02	0	0.014	20.643
30	2	0		Astragalin	31	2	2	0	100	0	0	0	21.276
31	2	0		Astragalin	32	0	0	0	100	0	0	0	21.276
32	0	0		Pinoresinol	0	93	0	0	0	1	0	0	0
				Pinoresinol	1	93	0	0	0	1	0	0	0
% Pinoresinol				Pinoresinol	2	93	0	0	0	1	0	0	0
#day	dead	lift		Pinoresinol	3	93	0	0	0	1	0	0	0
0	0	0		Pinoresinol	4	93	0	0	0	1	0	0	0
1	0	0		Pinoresinol	5	93	0	0	0	1	0	0	0
2	0	0		Pinoresinol	6	93	0	0	0	1	0	0	0
3	0	0		Pinoresinol	7	93	0	0	0	1	0	0	0
4	0	0		Pinoresinol	8	93	0	0	0	1	0	0	0
5	0	0		Pinoresinol	9	93	0	0	0	1	0	0	0
6	0	0		Pinoresinol	10	93	0	0	0	1	0	0	0
7	0	0		Pinoresinol	11	93	0	0	0	1	0	0	0
8	0	0		Pinoresinol	12	93	0	0	0	1	0	0	0
9	0	0		Pinoresinol	13	93	6	0	6.45	0.935	0.001	0.025	0.839
10	0	0		Pinoresinol	14	87	6	0	12.9	0.871	0.001	0.035	1.742
11	0	0		Pinoresinol	15	81	6	0	19.35	0.806	0.002	0.041	2.71
12	0	0		Pinoresinol	16	75	6	0	25.81	0.742	0.002	0.045	3.742
13	6	0		Pinoresinol	17	69	8	0	34.41	0.656	0.002	0.049	5.204
14	6	0		Pinoresinol	18	61	12	0	47.31	0.527	0.003	0.052	7.527
15	6	0		Pinoresinol	19	49	10	0	58.06	0.419	0.003	0.051	9.57
16	6	0		Pinoresinol	20	39	8	0	66.67	0.333	0.002	0.049	11.29
17	8	0		Pinoresinol	21	31	4	0	70.97	0.29	0.002	0.047	12.194
18	12	0		Pinoresinol	22	27	5	0	76.34	0.237	0.002	0.044	13.376
19	10	0		Pinoresinol	23	22	5	0	81.72	0.183	0.002	0.04	14.613
20	8	0		Pinoresinol	24	17	6	0	88.17	0.118	0.001	0.033	16.161
21	4	0		Pinoresinol	25	11	5	0	93.55	0.065	0.001	0.025	17.505
22	5	0		Pinoresinol	26	6	3	0	96.77	0.032	0	0.018	18.344
23	5	0		Pinoresinol	27	3	2	0	98.92	0.011	0	0.011	18.925
24	6	0		Pinoresinol	28	1	1	0	100	0	0	0	19.226
25	5	0		Pinoresinol	29	0	0	0	100	0	0	0	19.226
26	3	0		Pinoresinol	30	0	0	0	100	0	0	0	19.226
27	2	0		Pinoresinol	31	0	0	0	100	0	0	0	19.226
28	1	0		Pinoresinol	32	0	0	0	100	0	0	0	19.226
29	0	0		Zingibroside	0	94	0	0	0	1	0	0	0
30	0	0		Zingibroside	1	94	0	0	0	1	0	0	0
31	0	0		Zingibroside	2	94	0	0	0	1	0	0	0
32	0	0		Zingibroside	3	94	0	0	0	1	0	0	0
				Zingibroside	4	94	0	0	0	1	0	0	0
% Zingibroside				Zingibroside	5	94	0	0	0	1	0	0	0
#day	dead	lift		Zingibroside	6	94	0	0	0	1	0	0	0
0	0	0		Zingibroside	7	94	0	0	0	1	0	0	0
1	0	0		Zingibroside	8	94	0	0	0	1	0	0	0
2	0	0		Zingibroside	9	94	0	0	0	1	0	0	0
3	0	0		Zingibroside	10	94	0	0	0	1	0	0	0
4	0	0		Zingibroside	11	94	0	0	0	1	0	0	0
5	0	0		Zingibroside	12	94	0	0	0	1	0	0	0
6	0	0		Zingibroside	13	94	0	0	0	1	0	0	0
7	0	0		Zingibroside	14	94	1	0	1.06	0.989	0	0.011	0.149
8	0	0		Zingibroside	15	93	7	0	8.51	0.915	0.001	0.029	1.266
9	0	0		Zingibroside	16	86	5	0	13.83	0.862	0.001	0.036	2.117
10	0	0		Zingibroside	17	81	6	0	20.21	0.798	0.002	0.041	3.202
11	0	0		Zingibroside	18	75	9	0	29.79	0.702	0.002	0.047	4.926
12	0	0		Zingibroside	19	66	6	0	36.17	0.638	0.002	0.05	6.138
13	0	0		Zingibroside	20	60	9	0	45.74	0.543	0.003	0.051	8.053
14	1	0		Zingibroside	21	51	4	0	50	0.5	0.003	0.052	8.947
15	7	0		Zingibroside	22	47	10	0	60.64	0.394	0.003	0.05	11.287
16	5	0		Zingibroside	23	37	4	0	64.89	0.351	0.002	0.049	12.266
17	6	0		Zingibroside	24	33	5	0	70.21	0.298	0.002	0.047	13.543
18	9	0		Zingibroside	25	28	6	0	76.6	0.234	0.002	0.044	15.138
19	6	0		Zingibroside	26	22	5	0	81.91	0.181	0.002	0.04	16.521
20	9	0		Zingibroside	27	17	5	0	87.23	0.128	0.001	0.034	17.957
21	4	0		Zingibroside	28	12	3	0	90.43	0.096	0.001	0.03	18.851
22	10	0		Zingibroside	29	9	6	0	96.81	0.032	0	0.018	20.702
23	4	0		Zingibroside	30	3	3	0	100	0	0	0	21.66
24	5	0		Zingibroside	31	0	0	0	100	0	0	0	21.66
25	6	0		Zingibroside	32	0	0	0	100	0	0	0	21.66
26	5	0
27	5	0
28	3	0
29	6	0
30	3	0
31	0	0
32	0	0

## Sheet: Heat stress
A12 Heat stress test for the three fractions enriched in single compounds
counted worms					mean/median survival data				Age in days at % mortality						log-rank test
					name	no_subjects	days	std_err	0.25	0.5	0.75	0.9	1		condition	chi	p-value	corrected_pvale (Bonferroni)
% Control					Control	179	3.39	0.1	1.99	2.86	3.65	4.65	7		Control v.s. Cuscuta chininsis	40.05	0	0
#day	dead	lift			Cuscuta chininsis	212	4.34	0.1	2.84	3.71	4.76	6.04	7		Control v.s. Zingibroside R1	7.57	0.0059	0.0237
0	0	0			Zingibroside R1	261	3.79	0.08	2.42	3.23	3.92	4.97	7		Control v.s. Astraglin	18.67	1.6e-05	0.0001
1	11	0			Astraglin	229	4.01	0.09	2.59	3.43	4.33	5.27	7		Control v.s. Pinoresinol	7.99	0.0047	0.0189
2	34	0			Pinoresinol	233	3.79	0.09	2.32	3.22	4.16	4.97	7		Cuscuta chininsis v.s. Control	40.05	0	0
3	52	0													Cuscuta chininsis v.s. Zingibroside R1	20.57	5.8e-06	2.3e-05
4	57	0		Kaplan-Meier Estimator											Cuscuta chininsis v.s. Astraglin	6.79	0.0083	0.0331
5	11	0		Experiment	Time	At Risk	Dead	Censored	Percent Mortality (%)	S_hat	Var S_hat	SE(S)	Survival Time		Cuscuta chininsis v.s. Pinoresinol	16.13	0.0001	0.0002
6	9	0		Control	0	179	0	0	0	1	0	0	0		Zingibroside R1 v.s. Control	7.57	0.0059	0.0237
7	5	0		Control	1	179	11	0	6.15	0.939	0	0.018	0.061		Zingibroside R1 v.s. Cuscuta chininsis	20.57	5.8e-06	2.3e-05
8	0	0		Control	2	168	34	0	25.14	0.749	0.001	0.032	0.441		Zingibroside R1 v.s. Astraglin	3.85	0.0497	0.1988
				Control	3	134	52	0	54.19	0.458	0.001	0.037	1.313		Zingibroside R1 v.s. Pinoresinol	0.09	0.7704	1
				Control	4	82	57	0	86.03	0.14	0.001	0.026	2.587		Astraglin v.s. Control	18.67	1.6e-05	0.0001
%Cuscuta chininsis				Control	5	25	11	0	92.18	0.078	0	0.02	2.894		Astraglin v.s. Cuscuta chininsis	6.97	0.0083	0.0331
#day	dead	lift		Control	6	14	9	0	97.21	0.028	0	0.012	3.196		Astraglin v.s. Zingibroside R1	3.85	0.0497	0.1988
0	0	0		Control	7	5	5	0	100	0	0	0	3.391		Astraglin v.s. Pinoresinol	2.4	0.1215	0.486
1	3	0		Control	8	0	0	0	100	0	0	0	3.391		Pinoresinol v.s. Control	7.99	0.0047	0.0189
2	13	0		Cuscuta chininsis	0	212	0	0	0	1	0	0	0		Pinoresinol v.s. Cuscuta chininsis	16.13	0.0001	0.0002
3	44	0		Cuscuta chininsis	1	212	3	0	1.42	0.986	0	0.008	0.014		Pinoresinol v.s. Zingibroside R1	0.09	0.7704	1
4	65	0		Cuscuta chininsis	2	209	13	0	7.55	0.925	0	0.018	0.137		Pinoresinol v.s. Astraglin	2.4	0.1215	0.486
5	45	0		Cuscuta chininsis	3	196	44	0	28.3	0.717	0.001	0.031	0.759
6	20	0		Cuscuta chininsis	4	152	65	0	58.96	0.41	0.001	0.034	1.986
7	22	0		Cuscuta chininsis	5	87	45	0	80.19	0.198	0.001	0.027	3.047
8	0	0		Cuscuta chininsis	6	42	20	0	89.62	0.104	0	0.021	3.613		Survival in %		Control	C. chininsis	Astraglin	Pinoresinol	Zingibroside R1
% Zingibroside R1				Cuscuta chininsis	7	22	22	0	100	0	0	0	4.34		day	0	100	100	100	100	100
#day	dead	lift		Cuscuta chininsis	8	0	0	0	100	0	0	0	4.34			1	93.8547	98.5849	98.2533	97.8355	97.7011
0	0	0		Zingibroside R1	0	261	0	0	0	1	0	0	0			2	74.8603	92.4528	90.393	84.4156	87.3563
1	6	0		Zingibroside R1	1	261	6	0	2.3	0.977	0	0.009	0.023			3	45.8101	71.6981	64.1921	58.4416	58.2375
2	27	0		Zingibroside R1	2	255	27	0	12.64	0.874	0	0.021	0.23			4	13.9665	41.0377	31.441	29.4372	22.2222
3	76	0		Zingibroside R1	3	228	76	0	41.76	0.582	0.001	0.031	1.103			5	7.82123	19.8113	11.7904	10.8225	9.57854
4	94	0		Zingibroside R1	4	152	94	0	77.78	0.222	0.001	0.026	2.544			6	2.7933	10.3774	5.24017	5.19481	3.44828
5	33	0		Zingibroside R1	5	58	33	0	90.42	0.096	0	0.018	3.176			7	0	0	0	0	0
6	16	0		Zingibroside R1	6	25	16	0	96.55	0.034	0	0.011	3.544			8	0	0	0	0	0
7	9	0		Zingibroside R1	7	9	9	0	100	0	0	0	3.785
8	0	0		Zingibroside R1	8	0	0	0	100	0	0	0	3.785
% Astraglin				Astraglin	0	229	0	0	0	1	0	0	0
#day	dead	lift		Astraglin	1	229	4	0	1.75	0.983	0	0.009	0.017
0	0	0		Astraglin	2	225	18	0	9.61	0.904	0	0.019	0.175
1	4	0		Astraglin	3	207	60	0	35.81	0.642	0.001	0.032	0.961
2	18	0		Astraglin	4	147	75	0	68.56	0.314	0.001	0.031	2.271
3	60	0		Astraglin	5	72	45	0	88.21	0.118	0	0.021	3.253
4	75	0		Astraglin	6	27	15	0	94.76	0.052	0	0.015	3.646
5	45	0		Astraglin	7	12	12	0	100	0	0	0	4.013
6	15	0		Astraglin	8	0	0	0	100	0	0	0	4.013
7	12	0		Pinoresinol	0	233	0	0	0	1	0	0	0
8	0	0		Pinoresinol	1	233	5	0	2.15	0.979	0	0.009	0.021
% Pinoresinol				Pinoresinol	2	228	33	0	16.31	0.837	0.001	0.024	0.305
#day	dead	lift		Pinoresinol	3	195	64	0	43.78	0.562	0.001	0.033	1.129
0	0	0		Pinoresinol	4	131	66	0	72.1	0.279	0.001	0.029	2.262
1	5	0		Pinoresinol	5	65	43	0	90.56	0.094	0	0.019	3.185
2	33	0		Pinoresinol	6	22	12	0	95.71	0.043	0	0.013	3.494
3	64	0		Pinoresinol	7	10	10	0	100	0	0	0	3.794
4	66	0		Pinoresinol	8	0	0	0	100	0	0	0	3.794
5	43	0
6	12	0
7	10	0
8	0	0

## Sheet: Oxidative stress
A12 oxidative stress assay for C. chinensis and E. ulmoides
counted worms					mean/median survival data				Age in days at % mortality						log-rank test
					name	no_subjects	days	std_err	0.25	0.5	0.75	0.9	1		condition	chi	pvalue	corrected_pvalue (Bonferroni)
% Control					Control	147	2.41	0.1	0.84	1.74	2.82	3.71	6		Control v.s. C. chinensis	7.38	0.0066	0.0132
#day	dead	lift			C.chinensis	124	2.85	0.13	1.17	2.21	3.26	4.57	6		Control v.s. E. ulmoides	7.22	0.0072	0.0144
0	0	0			E. ulmoides	108	2.86	0.14	1.21	2.19	3.35	4.52	6		C.chinensis v.s. Control	7.38	0.0066	0.0132
1	44	0													C. chinensis v.s. E. ulmoides	0	0.9759	1
2	40	0													E.ulmoides v.s. Control	7.22	0.0072	0.0144
3	32	0													E. ulmoides v.s. C.chinensis	0	0.9759	1
4	23	0		Kaplan-Meier Estimator
5	6	0		Experiment	Time	At Risk	Dead	Censored	Percent Mortality (%)	S_hat	Var S_hat	SE(S)	Survival Time
6	2	0		Control	0	147	0	0	0	1	0	0	0
7	0	0		Control	1	147	44	0	29.93	0.701	0.001	0.038	0.299
	0			Control	2	103	40	0	57.14	0.429	0.002	0.041	0.844
% C.chinensis				Control	3	63	32	0	78.91	0.211	0.001	0.034	1.497
#day	dead	lift		Control	4	31	23	0	94.56	0.054	0	0.019	2.122
0	0	0		Control	5	8	6	0	98.64	0.014	0	0.01	2.327
1	26	0		Control	6	2	2	0	100	0	0	0	2.408
2	29	0		Control	7	0	0	0	100	0	0	0	2.408
3	33	0		C.chinensis	0	124	0	0	0	1	0	0	0
4	19	0		C.chinensis	1	124	26	0	20.97	0.79	0.001	0.037	0.21
5	8	0		C.chinensis	2	98	29	0	44.35	0.556	0.002	0.045	0.677
6	9	0		C.chinensis	3	69	33	0	70.97	0.29	0.002	0.041	1.476
7	0	0		C.chinensis	4	36	19	0	86.29	0.137	0.001	0.031	2.089
	0			C.chinensis	5	17	8	0	92.74	0.073	0.001	0.023	2.411
%E. ulmoides				C.chinensis	6	9	9	0	100	0	0	0	2.847
#day	dead	lift		C.chinensis	7	0	0	0	100	0	0	0	2.847		Survival in %		Control	C.chinensis	E. ulmoides
0	0	0		E. ulmoides	0	108	0	0	0	1	0	0	0		day	0	100	100	100
1	21	0		E. ulmoides	1	108	21	0	19.44	0.806	0.001	0.038	0.194			1	70.068	79.0323	80.5556
2	28	0		E. ulmoides	2	87	28	0	45.37	0.546	0.002	0.048	0.713			2	42.8571	55.6452	54.6296
3	26	0		E. ulmoides	3	59	26	0	69.44	0.306	0.002	0.044	1.435			3	21.0884	29.0323	30.5556
4	17	0		E. ulmoides	4	33	17	0	85.19	0.148	0.001	0.034	2.065			4	5.44218	13.7097	14.8148
5	10	0		E. ulmoides	5	16	10	0	94.44	0.056	0	0.022	2.528			5	1.36054	7.25806	5.55556
6	6	0		E. ulmoides	6	6	6	0	100	0	0	0	2.861			6	0	0	0
7	0	0		E. ulmoides	7	0	0	0	100	0	0	0	2.861
	0

## Sheet: LCMS
				1	2	3	4	5	6	7	8	9	10	11	12	13	14	15
			sample	C-3071-B	C-3071-E	C-3071-F	C-3071-I	C-3071-K	C-3071-N	C-3071-O	C-2237-01	C-2237-05	C-2237-07	C-2237-08	C-2237-09	C-2237-17	organic Cuscuta extract (60 mg/ml in DMSO)	organic Eucommia extract (60 mg/ml in DMSO)
			vial ID	AD153392_2019-118	AD153392_2019-119	AD153392_2019-120	AD153392_2019-121	AD153392_2019-122	AD153392_2019-123	AD153392_2019-124	AD153392_2019-125	AD153392_2019-126	AD153392_2019-127	AD153392_2019-128	AD153392_2019-129	AD153392_2019-130
			amount	7.11	7.8	7.07	6.18	8.26	6.11	7.68	7.58	6.43	6.23	7.49	6.86	6.51	50	50
			unit	mg	mg	mg	mg	mg	mg	mg	mg	mg	mg	mg	mg	mg	µl	µl
			plant	Cuscuta chinensis	Cuscuta chinensis	Cuscuta chinensis	Cuscuta chinensis	Cuscuta chinensis	Cuscuta chinensis	Cuscuta chinensis	Eucommia ulmoides	Eucommia ulmoides	Eucommia ulmoides	Eucommia ulmoides	Eucommia ulmoides	Eucommia ulmoides	Cuscuta chinensis	Eucommia ulmoides		Cuscuta chinensis	Cuscuta chinensis	Cuscuta chinensis	Cuscuta chinensis	Cuscuta chinensis	Cuscuta chinensis	Cuscuta chinensis	Eucommia ulmoides	Eucommia ulmoides	Eucommia ulmoides	Eucommia ulmoides	Eucommia ulmoides	Eucommia ulmoides	Cuscuta chinensis	Eucommia ulmoides
Name				1_neg	2_neg	3_neg	4_neg	5_neg	6_neg	7_neg	8_neg	9_neg	10_neg	11_neg	12_neg	13_neg	14_neg	15_neg		1_neg	2_neg	3_neg	4_neg	5_neg	6_neg	7_neg	8_neg	9_neg	10_neg	11_neg	12_neg	13_neg	extract	extract	Anzahl cuscuta	Anzahl eucommia
Maximum RT Shift		m/z	RT	0.00307169	0.00307169	0.00307169	0.00695825	0.000178	0.00505254	0.000178	0.00307169	0.00307169	0.000626	0.0069447	0.00307169	0.00166849	0.00845769	0.00166849
Cluster_027660	Apigenin	269.045	10.4839	1.80836e+06	4.22986e+06	8.07652e+06	298000000	14600000000	211000000	44100000	322867	16200000	5.12954e+06	2551084	5758279		503787	167000000		1	1	1	1	1	1	1	1	1	1	1	1	0	1	1	8	6
Cluster_042498	Chloogenic acid	353.087	4.97825	507000000	1810000000	957000000	426000000	464000000	91000000	40200000	36300000	431000000	339000000	470000000	441000000	4383140	26400000	671000000		1	1	1	1	1	1	1	1	1	1	1	1	1	1	1	8	7
Cluster_042494	Chloogenic acid derv.	353.087	4.64522	1.19611e+06	169000000	16800000	1.08005e+06			171248		1.28796e+06	62100000	26300000	17000000	1.24816e+06		141232		1	1	1	1	0	0	1	0	1	1	1	1	1	0	1	5	6
Cluster_061354	Hyperoside	463.087	6.94494	4821753	133000000	173000000	6120000000	2010000000	132000000	10700000	66653	4.28137e+06	3.56158e+06	3.22339e+06	3891423			8230000000		1	1	1	1	1	1	1	1	1	1	1	1	0	0	1	7	6
Cluster_061355	Hyperoside derv.	463.088	7.04031	2.33532e+06	143000000	250000000	10300000000	3580000000	222000000	17900000	320838	13700000	2200964	1589.99				709000000		1	1	1	1	1	1	1	1	1	1	1	0	0	0	1	7	5
Cluster_063712	isorhamnetin-o-glucoside	477.103	7.78331		432000000	143000000	19100000000	6530000000	171000000	15900000	108149	1.60639e+06	2742529	1.08345e+06				511000000		0	1	1	1	1	1	1	1	1	1	1	0	0	0	1	6	5
Cluster_063729	isorhamnetin-o-glucoside	477.103	7.67497	1962589	56300000	70700000	19400000000	6740000000	239000000	22400000		2.63379e+06	1.03384e+06	248763	1.42201e+06			599000000		1	1	1	1	1	1	1	0	1	1	1	1	0	0	1	7	5
Cluster_079944	kaempferol-3-rhamnosyhexose	593.129	9.44891		5207676	6917999	304000000	16200000000	149000000	31500000		2.37505e+06	246157	1.03965e+06				689000000		0	1	1	1	1	1	1	0	1	1	1	0	0	0	1	6	4
Cluster_096554	kaempferol-glycosides dervi	755.182	7.40195	109228	861991	3.16998e+06	2530000000	801000000	15400000	4.86486e+06								73300000		1	1	1	1	1	1	1	0	0	0	0	0	0	0	1	7	1
Cluster_096555	kaempferol-o-coumaroyglucoside-o-hexoside	755.182	7.94069			8552532	564000000	682000000	5.76959e+06	4308023			749398	998147				32400000		0	0	1	1	1	1	1	0	0	1	1	0	0	0	1	5	3
Cluster_081858	Kaempferol-O-dihexoside	609.145	5.50476	22100000	112000000	191000000	331000000	383000000	65800000	50100000		1.55635e+06	3.83272e+06	6880.2	329736			373000000		1	1	1	1	1	1	1	0	1	1	1	1	0	0	1	7	5
Cluster_091569	Lignan-coumaroylglucoside	697.364	11.5815			560253		15400000000	48700000	36300000			1242373		2.71716e+06	70481.3	1726.4	269000000		0	0	1	0	1	1	1	0	0	1	0	1	1	1	1	5	4
Cluster_091568	Lignan-coumaroylglucoside derv.	697.364	11.4404					35400000000	121000000	90200000					2406422		72444.1	603000000		0	0	0	0	1	1	1	0	0	0	0	1	0	1	1	4	2
Cluster_091544	Lignan-coumaroylglucoside derv.!!	697.364	11.1413				16400000	69700000						2.93304e+06	593765		122984			0	0	0	1	1	0	0	0	0	0	1	1	0	1	0	3	2
Cluster_090213	Lignan-o-coumaroylglucoside derv.	683.349	10.9913				838000000	17700000000	30200000	23800000			3.52327e+06	6823714	4.45712e+06	33562	75270.8	163000000		0	0	0	1	1	1	1	0	0	1	1	1	1	1	1	5	5
Cluster_080197	Quercetin-apiosyl-galactose	595.129	6.57873	59100000	37100000	95600000	1320000000	558000000	40600000	47700000	35100000	2.90881e+06	4058.68		1.35932e+06			6110000000		1	1	1	1	1	1	1	1	1	1	0	1	0	0	1	7	5
Cluster_083780	Quercetine -glucosides derv.	625.14	5.96979		1.33855e+06		621495	280453										8277169		0	1	0	1	1	0	0	0	0	0	0	0	0	0	1	3	1
Cluster_083802	Quercetine -glucosides derv.	625.14	5.89961		160387	16700000	336802	4540.56												0	1	1	1	1	0	0	0	0	0	0	0	0	0	0	4	0
Cluster_083779	Quercetine -glucosides derv.	625.141	6.70175		930832	2.12681e+06	5098866	1.25255e+06			9870.92					32634.2	23844.1	8377473		0	1	1	1	1	0	0	1	0	0	0	0	1	1	1	5	3
Cluster_083775	Quercetine -glucosides derv.	625.141	6.90963		680227	1.0052e+06	24100000	5572586	627409			181720						13000000		0	1	1	1	1	1	0	0	1	0	0	0	0	0	1	5	2
Cluster_083769	Quercetine -glucosides derv.	625.141	5.63554		29700000		124224	252702				341606								0	1	0	1	1	0	0	0	1	0	0	0	0	0	0	3	1
Cluster_069490	caffeoylquinic acid dervitives	515.139	3.90341	72316.3								1.64941e+06								1	0	0	0	0	0	0	0	1	0	0	0	0	0	0	1	1
Cluster_002091	caffeoylquinic acid dervitives	515.139	5.47278	4559309	48700000		4953.91					3.69823e+06	13800000	2.86514e+06	1.45154e+06		128348	399842		1	1	0	1	0	0	0	0	1	1	1	1	0	1	1	4	5
Cluster_069488	caffeoylquinic acid dervitives	515.14	4.95829	96728.4	1.65705e+06	2465835	10077.6	225105	13590.2	5636.65	134223	69797.8	44700000	3.02804e+06	1.40745e+06		225423	155602		1	1	1	1	1	1	1	1	1	1	1	1	0	1	1	8	6
Cluster_069487	caffeoylquinic acid dervitives	515.14	4.89826	1.57168e+06	17300000	9681480	363675	902502	333507	271594		111990	914088	259837			17710	62300000		1	1	1	1	1	1	1	0	1	1	1	0	0	1	1	8	4
Cluster_079943	kaempferol-glycosides derv.	593.129	9.33512			6.07136e+06	723000000	25900000000	409000000	68800000		1.85309e+06	970680	400063				683000000		0	0	1	1	1	1	1	0	1	1	1	0	0	0	1	5	4
Cluster_096552	kaempferol-glycosides dervi	755.181	7.66332		4764435	25400000	2280000000	709000000	13000000	2.9894e+06			583761					77700000		0	1	1	1	1	1	1	0	0	1	0	0	0	0	1	6	2
Cluster_069482	caffeoylquinic acid dervitives	515.136	5.40194	25609.1	230465		328001	149150				8654868	15400000	1.9954e+06	529132			1.41951e+06		1	1	0	1	1	0	0	0	1	1	1	1	0	0	1	4	5
Cluster_069481	caffeoylquinic acid dervitives	515.139	5.18274	1.18657e+06	5619174		753357	969208			258705	12500000	2.65231e+06		642050			306358		1	1	0	1	1	0	0	1	1	1	0	1	0	0	1	4	5
Cluster_069485	caffeoylquinic acid dervitives	515.139	4.60247	2.36573e+06	59300000	21700000	4502927	9682275	1.42614e+06	876279	200427	6.52275e+06	1.63159e+06	1.23664e+06	711149		55100.6	21500000		1	1	1	1	1	1	1	1	1	1	1	1	0	1	1	8	6
Cluster_069486	caffeoylquinic acid dervitives	515.139	4.83156	2.97771e+06	6507941		816078	741195	145452	177534		14200000	2.01483e+06	158678	729400			2176332		1	1	0	1	1	1	1	0	1	1	1	1	0	0	1	6	5
Cluster_002095	caffeoylquinic acid dervitives	515.14	4.33872	160000000	146000000	82000000	11300000	17200000	2.91453e+06	4019746		2.90499e+06	2.39022e+06	891534	260473		63116.9	315000000		1	1	1	1	1	1	1	0	1	1	1	1	0	1	1	8	5
Cluster_069489	caffeoylquinic acid dervitives	515.14	3.57568	26000000	20500000	5.22624e+06	252377	714197	104461	122522	700723	194038	396585					14500000		1	1	1	1	1	1	1	1	1	1	0	0	0	0	1	7	4
Cluster_002094	caffeoylquinic acid dervitives	515.14	4.02917	78000000	326000000	167000000	24000000	44500000	8899475	7.14798e+06	118233	13600000	1.05469e+06	1.08267e+06	310307			1130000000		1	1	1	1	1	1	1	1	1	1	1	1	0	0	1	7	6
Cluster_002093	caffeoylquinic acid dervitives	515.14	3.67767	38400000	85200000	31400000	4190111	3.78196e+06	559814	1066211		2.58112e+06	368616	344759	154119			147000000		1	1	1	1	1	1	1	0	1	1	1	1	0	0	1	7	5
Cluster_042492	Chloogenic acid derv.	353.087	5.58439	36100000	51400000	48700000	15800000	21600000	6.43231e+06	990260	190608	5.45912e+06	5392927	11100000	6954165		8149400	223000000		1	1	1	1	1	1	1	1	1	1	1	1	0	1	1	8	6
Cluster_042501	Chloogenic acid derv.	353.087	5.1198	629000000	748000000	282000000	132000000	150000000	21300000	11300000	10500000	473000000	741000000	470000000	368000000	9427249	5.84625e+06	226000000		1	1	1	1	1	1	1	1	1	1	1	1	1	1	1	8	7
Cluster_082907	large peak	617.229	3.74967	34100000	3660000000	557000000	63100000	276000000	113000000	108000000	18700000	11300000	3793980	1.90721e+06	467468		277391	552000000		1	1	1	1	1	1	1	1	1	1	1	1	0	1	1	8	6
Cluster_082923	large peak	617.229	3.50145	38800000	5240000000	900000000	108000000	456000000	191000000	166000000		142000000	2.82824e+06	1.28091e+06	729613		423535	859000000		1	1	1	1	1	1	1	0	1	1	1	1	0	1	1	8	5
Cluster_018365	large peak	201.112	9.33793	89600000000	737000000	416000000	126000000	226000000	1640000000	7840000000	5550000000	2750000000	2170000000	1990000000	1900000000	225000000	291000000	252000000		1	1	1	1	1	1	1	1	1	1	1	1	1	1	1	8	7
Cluster_038161	Large peak	329.196	11.6895	137477	18900000	3.79563e+06	1.23139e+06		459460	21100000	109063	1.77278e+06	17100000	4.42056e+06	708811	47437.6	103615	214845		1	1	1	1	0	1	1	1	1	1	1	1	1	1	1	7	7
Cluster_038246	Large peak	329.232	11.4514	3814962	46900000	46000000	89400000000	31000000000	7420000000	26400000000	2.7065e+06	13000000	5130000000	30000000000	8000000000	191000000	229000000	8840000000		1	1	1	1	1	1	1	1	1	1	1	1	1	1	1	8	7
Cluster_038247	large peak	329.233	11.5386	121682	758132	2983095	9430000000	8700000000	2270000000	6080000000	401598	3.30457e+06	554000000	4910000000	1590000000	35100000	27200000	42000000		1	1	1	1	1	1	1	1	1	1	1	1	1	1	1	8	7
Cluster_088061	large peak	663.193	6.19681	19500000000	1840000000	917000000	32400000	45000000	237072	721796		741536	5.08477e+06	835997				6108191		1	1	1	1	1	1	1	0	1	1	1	0	0	0	1	7	4
Cluster_102780	Large peak	843.422	11.4168	1.58277e+06	3755354	5028145	427000000	13900000000	14600000000	3730000000	458978			29724.4	13710.1	472532		6460000000		1	1	1	1	1	1	1	1	0	0	1	1	1	0	1	7	5
Cluster_102802	large peak	843.507	11.641					69900000	115000000	28000000								43300000		0	0	0	0	1	1	1	0	0	0	0	0	0	0	1	3	1
Cluster_105146	large peak	885.343	12.434		201304			30700000	82700000	40600000								68700000		0	1	0	0	1	1	1	0	0	0	0	0	0	0	1	4	1
Cluster_105164	large peak	885.432	12.308	284775		1.51778e+06	6.39209e+06	58400000	3830000000	1640000000	73149.3							1100000000		1	0	1	1	1	1	1	1	0	0	0	0	0	0	1	6	2
Cluster_014825	large peak_	169.086	11.264	144000000	2070000000	1170000000	298000000	541000000	1380000000	17600000000	1.65342e+06	425000000	310000000	235000000	270000000	305000000	177000000	11400000000		1	1	1	1	1	1	1	1	1	1	1	1	1	1	1	8	7
Cluster_016754	large peak_ 187.0963_Rt.8.001	187.096	8.002	264000000000	4710000000	3660000000	1040000000	4660000000	16000000000	63300000000	47900000000	25300000000	29400000000	21800000000	18000000000	2730000000	3920000000	3790000000		1	1	1	1	1	1	1	1	1	1	1	1	1	1	1	8	7
Cluster_023948	large peak	243.123	8.13939	138000000000	291000000	225000000	53800000	214000000	1100000000	21600000000	3310000000	1840000000	2120000000	1550000000	1160000000	71300000	127000000	388000000		1	1	1	1	1	1	1	1	1	1	1	1	1	1	1	8	7
Cluster_038447		331.093	6.20546	198000000000	44400000000	28000000000	4710000000	6200000000	176000000	41100000	599547	6.02746e+06	6.31198e+06	3236101	2.11268e+06		110238	1.07821e+06		1	1	1	1	1	1	1	1	1	1	1	1	0	1	1	8	6
Cluster_031929		295.227	14.227	7073143	3.37785e+06	6.58824e+06	7039721	153000000	42300000000	180000000000	21200000	9666143	18100000	92600000	373000000	828000000	121000000	19800000000		1	1	1	1	1	1	1	1	1	1	1	1	1	1	1	8	7
Cluster_110340		999.467	12.4567	654181			1530000000	88700000000	43000000000	12000000000	426029					320349		60300000		1	0	0	1	1	1	1	1	0	0	0	0	1	0	1	5	3
Cluster_023951		243.123	8.76649	70600000000	4790000000	3820000000	146000000	531000000	1440000000	15800000000	3230000000	5580000000	4460000000	3910000000	3750000000	145000000	298000000	173000000		1	1	1	1	1	1	1	1	1	1	1	1	1	1	1	8	7
Cluster_034812		311.222	14.082	474607	114478	287715	835665	11400000	38700000	94200000		2070000000	17800000000	15600000000	79100000000	1650000000	1640000000	11700000		1	1	1	1	1	1	1	0	1	1	1	1	1	1	1	8	6
Cluster_105165		885.432	12.4323	10400000	25200000	24900000	1950000000	24200000000	48300000000	26300000000	7468929	2063972				3870162	2161051	37100000000		1	1	1	1	1	1	1	1	1	0	0	0	1	1	1	8	4
Cluster_023282		239.082	6.19364	124000000	1742860	70875.6	67100000000	26400000000	1760000000	1770000000	269695	1.84037e+06	867.607	4310850	2.18253e+06			1580000000		1	1	1	1	1	1	1	1	1	1	1	1	0	0	1	7	6
Cluster_108576		957.454	11.9056			4469179	4330000000	68100000000	15700000000	3220000000								5.66426e+06		0	0	1	1	1	1	1	0	0	0	0	0	0	0	1	5	1
Cluster_070182		519.186	7.55759	38887.6	76600000	131000000	1540000000	749000000	136000000	138000000		29900000	2760000000	54100000000	28200000000	65300000	960000000	738000000		1	1	1	1	1	1	1	0	1	1	1	1	1	1	1	8	6
Cluster_102783		843.423	11.6385	4751605	13200000	18900000	3580000000	39800000000	31600000000	12800000000	1.62085e+06				2.57079e+06	2.07105e+06		14800000000		1	1	1	1	1	1	1	1	0	0	0	1	1	0	1	7	4
Cluster_015794		179.055	0.675548	1070000000	481000000	350000000	104000000	136000000	34700000	18300000	25200000000	15800000000	17800000000	15200000000	11500000000	70200000	172000000	251000000		1	1	1	1	1	1	1	1	1	1	1	1	1	1	1	8	7
Cluster_011466		121.028	5.66486	1060000000	2160000000	57300000000	1820000000	3590000000	3600000000	2120000000	7090917	2110000000	1900000000	4990000000	1990000000	134000000	333000000	1100000000		1	1	1	1	1	1	1	1	1	1	1	1	1	1	1	8	7
Cluster_056142		431.191	5.79606	4896470	3790000000	69300000000	388000000	317000000	57900000	66500000		5.67143e+06	5280000000	1020000000	347000000	2.43596e+06	24600000	416000000		1	1	1	1	1	1	1	0	1	1	1	1	1	1	1	8	6
Cluster_024023		243.196	13.2865	6208220	4050000000	2130000000	1390000000	58100000000	4160000000	7530000000	4013882	4279954	2306239	2574442	25300000	4222789	3.61744e+06	1510000000		1	1	1	1	1	1	1	1	1	1	1	1	1	1	1	8	7
Cluster_065237		487.144	5.42087	5340212	12500000000	61300000000	591000000	1040000000	408000000	351000000	537347	12900000	392000000	65100000	61700000	889501	6.6581e+06	192000000		1	1	1	1	1	1	1	1	1	1	1	1	1	1	1	8	7
Cluster_035037		313.082	8.321	3020000000	46200000000	23000000000	1840000000	1970000000	233000000	124000000	42988.7	6748487	8.27056e+06	19500000	32900000		11909.5	17100000		1	1	1	1	1	1	1	1	1	1	1	1	0	1	1	8	6
Cluster_014299		163.039	6.44164	67500000000	928000000	1040000000	459000000	731000000	607000000	875000000	39500000	140000000	22400000	24800000	46800000	3.39095e+06	5.86885e+06	1770000000		1	1	1	1	1	1	1	1	1	1	1	1	1	1	1	8	7
Cluster_047330		379.118	14.0725			3559279	972000000	70900000000	20100000	18100000	1.4257e+06	1.03047e+06			86089.8		105760	691489		0	0	1	1	1	1	1	1	1	0	0	1	0	1	1	6	4
Cluster_020356		217.107	7.15647	56300000000	815000000	403000000	138000000	270000000	493000000	5270000000	1360000000	1580000000	1500000000	1240000000	993000000	74400000	71800000	209000000		1	1	1	1	1	1	1	1	1	1	1	1	1	1	1	8	7
Cluster_067776		503.14	4.86183	27600000	21600000000	45200000000	1460000000	1670000000	226000000	135000000	563527	8989676	13400000	4909076	1030023		107954	22400000		1	1	1	1	1	1	1	1	1	1	1	1	0	1	1	8	6
Cluster_088335		665.224	10.1084			2.36805e+06	18900000000	50400000000	275000000	232000000		1.01675e+06	2923594	6731448	11000000		375811	528000000		0	0	1	1	1	1	1	0	1	1	1	1	0	1	1	6	5
Cluster_015170		173.081	6.63951	35700000000	592000000	348000000	204000000	571000000	1190000000	8300000000	7430000000	3920000000	3570000000	2950000000	3080000000	323000000	470000000	876000000		1	1	1	1	1	1	1	1	1	1	1	1	1	1	1	8	7
Cluster_000024		446.842	7.62272	1.00768e+06	369000000	394000000	47200000000	16900000000	1170000000	121000000	464682	937198	519839	462638	858603		231106	4510000000		1	1	1	1	1	1	1	1	1	1	1	1	0	1	1	8	6
Cluster_081077		601.322	13.2533	11000000	9016568	10800000	771000000	1290000000	36700000	46800000	8777123	4300000000	13300000000	35000000000	11000000000	92500000	313000000	153000000		1	1	1	1	1	1	1	1	1	1	1	1	1	1	1	8	7
Cluster_029805		283.072	6.31808	1710000000	22000000000	20100000000	6540000000	9260000000	2380000000	1640000000	1.54427e+06	5673557	2.91617e+06	3.1933e+06	1.63339e+06			552000000		1	1	1	1	1	1	1	1	1	1	1	1	0	0	1	7	6
Cluster_003921		649.176	6.53505	368577	27100000000	34500000000	354000000	335000000	56900000	68300000		13500000	16200000	30800000	3558513		94116.1	285000000		1	1	1	1	1	1	1	0	1	1	1	1	0	1	1	8	5
Cluster_056193		431.228	12.0269	14900000	81600000	33800000	225000000	52000000	70600000	238000000	11900000	30800000000	15800000000	7370000000	5380000000	681000000	421000000	189000000		1	1	1	1	1	1	1	1	1	1	1	1	1	1	1	8	7
Cluster_021313		225.112	9.9127	13900000	20900000000	34300000000	73900000	119000000	511000000	3230000000	1.22446e+06	155000000	7659615	15400000	10400000	3270749	79900000	110000000		1	1	1	1	1	1	1	1	1	1	1	1	1	1	1	8	7
Cluster_038225		329.233	12.1871	236095	3.8747e+06	1.53441e+06	22500000000	25100000000	1040000000	2120000000	209554	576702	465000000	4250000000	3030000000	27400000	29000000	208000000		1	1	1	1	1	1	1	1	1	1	1	1	1	1	1	8	7
Cluster_012882		145.086	8.0666	44100000000	2030000000	1230000000	173000000	624000000	835000000	3490000000	174000000	784000000	1590000000	1470000000	1160000000	228000000	83500000	1750000000		1	1	1	1	1	1	1	1	1	1	1	1	1	1	1	8	7
Cluster_094222		727.245	6.04054		13700000	643000000	35200000	27600000	7.94484e+06	9361109		76700000	36800000000	17700000000	2240000000	17800000	457000000	65500000		0	1	1	1	1	1	1	0	1	1	1	1	1	1	1	7	6
Cluster_023591		241.107	9.31175	8430000000	1400000000	4240000000	301000000	469000000	2260000000	36500000000	221000000	1360000000	646000000	477000000	482000000	27700000	118000000	1180000000		1	1	1	1	1	1	1	1	1	1	1	1	1	1	1	8	7
Cluster_030279		285.206	13.7757	17500000	12700000	13300000	13200000	3930000000	72600000	155000000	15400000	5420000000	4060000000	21100000000	18800000000	111000000	273000000	30400000		1	1	1	1	1	1	1	1	1	1	1	1	1	1	1	8	7
Cluster_003723		633.182	6.72628	2.32631e+06	25300000000	27400000000	272000000	227000000	44500000	64400000		1.41823e+06	32900000	22900000	11400000	66774	506153	315000000		1	1	1	1	1	1	1	0	1	1	1	1	1	1	1	8	6
Cluster_011658		125.096	8.0008	27800000000	430000000	324000000	91900000	420000000	1490000000	6240000000	4580000000	2410000000	2730000000	2070000000	1730000000	247000000	364000000	348000000		1	1	1	1	1	1	1	1	1	1	1	1	1	1	1	8	7
Cluster_110338		999.467	12.2836				326000000	33200000000	14700000000	2350000000								53400000		0	0	0	1	1	1	1	0	0	0	0	0	0	0	1	4	1
Cluster_037788		327.217	10.8042	91839.3	13000000	73900000	46500000000	1130000000	565000000	419000000		10100000	999000000	459000000	74100000	5397470	8.18133e+06	2460000000		1	1	1	1	1	1	1	0	1	1	1	1	1	1	1	8	6
Cluster_030484		287.103	6.20193	36300000000	7380000000	4590000000	745000000	1010000000	28700000	7741606	1.78331e+06	2.04517e+06	7500522	9889204	2.46773e+06		335568	362086		1	1	1	1	1	1	1	1	1	1	1	1	0	1	1	8	6
Cluster_022226		231.123	7.77176	42300000000	391000000	190000000	36700000	130000000	225000000	2830000000	591000000	615000000	536000000	490000000	380000000	25300000	29300000	46300000		1	1	1	1	1	1	1	1	1	1	1	1	1	1	1	8	7
Cluster_058060		443.191	4.75528	47500000000	495000000	152000000	31300000	51200000	19000000	21400000	1.70261e+06	3158692	11500000	2.55295e+06	2071866			370000000		1	1	1	1	1	1	1	1	1	1	1	1	0	0	1	7	6
Cluster_076513		565.192	7.5578	2.91476e+06	47100000	63200000	807000000	386000000	70500000	71900000		14000000	1420000000	28600000000	15000000000	33600000	488000000	375000000		1	1	1	1	1	1	1	0	1	1	1	1	1	1	1	8	6
Cluster_107844		941.46	12.7377	120357	581.082	1.34911e+06	425000000	38400000000	5140000000	1940000000								167000000		1	1	1	1	1	1	1	0	0	0	0	0	0	0	1	7	1
Cluster_027713		269.091	9.05914	6137160	36400000000	8230000000	16900000	33700000	31400000	28400000		7.3106e+06	988431	1.64773e+06	10700000	9462.1	1895828	90834.3		1	1	1	1	1	1	1	0	1	1	1	1	1	1	1	8	6
Cluster_024555		247.118	6.40666	37100000000	302000000	201000000	50700000	95300000	132000000	1990000000	307000000	1190000000	981000000	934000000	848000000	277000000	64800000	186000000		1	1	1	1	1	1	1	1	1	1	1	1	1	1	1	8	7
Cluster_033595		305.118	12.0509	17900000	627000000	884000000	246000000	22400000000	8500000000	11200000000	82979.8	502019	1.40006e+06		954906	183037	274829	603166		1	1	1	1	1	1	1	1	1	1	0	1	1	1	1	8	6
Cluster_094050		725.214	4.46681	9272100	18700000000	24500000000	57500000	61200000	15100000	15800000	1.39362e+06	1.57966e+06						18500000		1	1	1	1	1	1	1	1	1	0	0	0	0	0	1	7	3
Cluster_015443		175.096	6.89486	26400000000	814000000	421000000	157000000	302000000	198000000	1530000000	92400000	912000000	6030000000	3790000000	2300000000	125000000	61800000	890000000		1	1	1	1	1	1	1	1	1	1	1	1	1	1	1	8	7
Cluster_105163		885.434	12.2175	2577114	3.49525e+06	5579788	313000000	10500000000	22900000000	9140000000	821843			1.99222e+06		884613		16200000000		1	1	1	1	1	1	1	1	0	0	1	0	1	0	1	7	4
Cluster_025709		255.123	10.962	612673	2500000000	29100000000	55900000	94100000	265000000	602000000	74056.4	7940000000	513000000	415000000	359000000	28100000	4421773	15300000		1	1	1	1	1	1	1	1	1	1	1	1	1	1	1	8	7
Cluster_025286		253.05	8.99637		4655312	6594186	22500000000	18700000000	264000000	253000000	185781	2.67523e+06	6213915		3.45415e+06		135532	377000000		0	1	1	1	1	1	1	1	1	1	0	1	0	1	1	7	5
Cluster_000083		538.858	9.05956	280214	38800000000	1920000000	501010	951723		1.1514e+06		3.11424e+06	5.54171e+06	1.33984e+06	730366		70742.8			1	1	1	1	1	0	1	0	1	1	1	1	0	1	0	7	4
Cluster_079540		589.228	7.4211	2773699	30100000000	10500000000	7634383	25700000	8459242	8326963		8.07228e+06	2.44121e+06	7.53087e+06	8.3248e+06		19952.1	94600000		1	1	1	1	1	1	1	0	1	1	1	1	0	1	1	8	5
Cluster_026724		261.134	7.60519	938000000	6200000000	187000000	14600000	78100000	469000000	1840000000	29300000	11800000000	5310000000	4930000000	5790000000	2710000000	401000000	406000000		1	1	1	1	1	1	1	1	1	1	1	1	1	1	1	8	7
Cluster_108575		957.454	11.7386			616242	1310000000	32200000000	4870000000	926000000								1.00794e+06		0	0	1	1	1	1	1	0	0	0	0	0	0	0	1	5	1
Cluster_046688		375.144	7.06119	4.16233e+06	1.84279e+06	825775	3.13664e+06	4384583	1563425	879014	261481	33500000	19400000000	16900000000	2710000000	15300000	223000000	14500000		1	1	1	1	1	1	1	1	1	1	1	1	1	1	1	8	7
Cluster_049738		393.097	13.9639		1.09396e+06	1.37057e+06	5310000000	33200000000	10200000	5.47509e+06	574173	192903	117589							0	1	1	1	1	1	1	1	1	1	0	0	0	0	0	6	3
Cluster_034802		311.222	13.0972	169241	9278381	604974	6143316	22500000000	700000000	1000000000	384967	2.32408e+06	7.96125e+06	51900000	13700000000	116000000	251000000	5710000000		1	1	1	1	1	1	1	1	1	1	1	1	1	1	1	8	7
Cluster_108663		959.47	11.1664				767000000	37200000000	61000000	51600000				204048	10961.3			814000000		0	0	0	1	1	1	1	0	0	0	1	1	0	0	1	4	3
Cluster_038227		329.233	12.3651	421782			6180000000	20700000000	1160000000	3210000000	720844	2.2761e+06	2.17142e+06	1640000000	3570000000	20600000	30600000	288000000		1	0	0	1	1	1	1	1	1	1	1	1	1	1	1	6	7
Cluster_046322		373.129	8.33113	1849304	2.47635e+06	4749230	522000000	3520000000	52300000	8080090		113000000	15300000000	13600000000	3270000000	48200000	264000000	172000000		1	1	1	1	1	1	1	0	1	1	1	1	1	1	1	8	6
Cluster_013220		149.044	0.707317	5960000000	1030000000	1060000000	64700000	139000000	51200000	53400000	6260000000	4580000000	6480000000	6020000000	4680000000	60300000	56300000	235000000		1	1	1	1	1	1	1	1	1	1	1	1	1	1	1	8	7
Cluster_110929		1013.48	12.9037				29200000	27000000000	6810000000	992000000								14000000		0	0	0	1	1	1	1	0	0	0	0	0	0	0	1	4	1
Cluster_004572		695.204	4.19523	2.99244e+06	23500000000	10400000000	335000000	365000000	66000000	67400000		235433						55200000		1	1	1	1	1	1	1	0	1	0	0	0	0	0	1	7	2
Cluster_067304		499.327	13.1841	445649		108589	230000000	27500000000	841000000	5350000000	165454	282616	7621842	210000000	527000000	4720807	3.3013e+06	7882607		1	0	1	1	1	1	1	1	1	1	1	1	1	1	1	7	7
Cluster_087780		659.473	11.4513				20100000000	5140000000	329000000	3680000000			159000000	4870000000	407000000			347000000		0	0	0	1	1	1	1	0	0	1	1	1	0	0	1	4	4
Cluster_034383		309.206	12.9656	3739.3	558518	577806	1110000000	20300000000	577000000	4770000000	205193	8.3422e+06	39100000	1270000000	6460000000	44700000	77100000	469000000		1	1	1	1	1	1	1	1	1	1	1	1	1	1	1	8	7
Cluster_040202		341.087	4.28076	31600000000	1280000000	1000000000	273000000	150000000	19900000	33000000	35000000	9564854	11300000	7770052	5792123		1.2417e+06	248000000		1	1	1	1	1	1	1	1	1	1	1	1	0	1	1	8	6
Cluster_105639		895.193	7.6216		3.7006e+06	3357753	29500000000	4000000000	17700000	154418	42031.3							245000000		0	1	1	1	1	1	1	1	0	0	0	0	0	0	1	6	2
Cluster_056363		433.134	5.63039	2.92069e+06	9470902	984000000	351747	119227			781609	58600000	22400000000	8120000000	1780000000	12000000	133000000	26700000		1	1	1	1	1	0	0	1	1	1	1	1	1	1	1	6	7
Cluster_054453		421.15	7.0603	12800000	1.32713e+06	22728.8		728904	146107	130983		14400000	16600000000	14400000000	2250000000	13100000	188000000	3.63552e+06		1	1	1	0	1	1	1	0	1	1	1	1	1	1	1	7	6
Cluster_056168		431.228	11.8647	16900000	4.63142e+06	12800000	118000000	27800000	56000000	89400000	18900000	17400000000	8610000000	3770000000	2770000000	334000000	257000000	279000000		1	1	1	1	1	1	1	1	1	1	1	1	1	1	1	8	7
Cluster_078276		579.208	7.72066	216565	10100000	30000000	25500000	3.90908e+06	423358	362192		5425678	98600000	16100000000	16600000000	40000000	158000000	4.41843e+06		1	1	1	1	1	1	1	0	1	1	1	1	1	1	1	8	6
Cluster_027464		267.087	4.87226	4380000000	21400000	21700000	7886292	14800000	5199923	3.80971e+06	2702792	148000000	20900000000	5320000000	1180000000	5.98447e+06	1740863	124083		1	1	1	1	1	1	1	1	1	1	1	1	1	1	1	8	7
Cluster_087701		659.24	5.06172		28400000000	1850000000	63400000	428000000	436000000	273000000		331179	43400000	3.96855e+06				289000000		0	1	1	1	1	1	1	0	1	1	1	0	0	0	1	6	4
Cluster_031599		293.212	13.8603	1.09151e+06	3.18296e+06	2.36698e+06	2548288	64200000	17800000000	13300000000	1.34708e+06	2.73396e+06	5.32749e+06	35900000	46300000	229000000	56300000	1420000000		1	1	1	1	1	1	1	1	1	1	1	1	1	1	1	8	7
Cluster_076736		567.151	6.31877	116000000	15100000000	12800000000	886000000	2090000000	104000000	48800000		4019849	43000000	5548640	2.75936e+06		8593.89	7376401		1	1	1	1	1	1	1	0	1	1	1	1	0	1	1	8	5
Cluster_007227		975.299	5.41979		1330000000	29800000000	2.46382e+06	8666680	1.38894e+06	669713			387091							0	1	1	1	1	1	1	0	0	1	0	0	0	0	0	6	1
Cluster_037776		327.217	12.1516	627149	84400000	22500000	15500000000	2060000000	2230000000	8010000000	442678	1.13517e+06	648000000	1910000000	494000000	22200000	34300000	1230000000		1	1	1	1	1	1	1	1	1	1	1	1	1	1	1	8	7
Cluster_076516		565.192	7.8349	6624124	47000000	3.67906e+06	15600000	4.64439e+06	435891	868969		5281516	136000000	14700000000	15300000000	14800000	133000000	15400000		1	1	1	1	1	1	1	0	1	1	1	1	1	1	1	8	6
Cluster_012420		137.023	4.60251		12200000000	1950000000	334000000	491000000	266000000	133000000	170000000	4790000000	3460000000	3410000000	2670000000	173000000	574000000	295000000		0	1	1	1	1	1	1	1	1	1	1	1	1	1	1	7	7
Cluster_037118		325.092	5.60436	11100000	392000000	28600000000	227000000	249000000	51800000	27600000	13500000	18400000	12000000	7.82736e+06	4974827	908504	113656	430000000		1	1	1	1	1	1	1	1	1	1	1	1	1	1	1	8	7
Cluster_045829		371.097	4.34927	26300000000	1780000000	718000000	290000000	176000000	27600000	39900000	56100000	65800000	59800000	49500000	37100000	494796	22400000	341000000		1	1	1	1	1	1	1	1	1	1	1	1	1	1	1	8	7
Cluster_034082		307.191	11.506		27300000	10700000	2520000000	176000000	111000000	98300000		2.06e+06	15000000000	9940000000	1600000000	47600000	114000000	7172663		0	1	1	1	1	1	1	0	1	1	1	1	1	1	1	7	6
Cluster_079341		587.307	13.0527	3.4434e+06	1.42689e+06	3469928	668000000	208000000	17300000	32600000	3.52253e+06	3290000000	12100000000	9400000000	2700000000	43200000	143000000	169000000		1	1	1	1	1	1	1	1	1	1	1	1	1	1	1	8	7
Cluster_011329		119.049	6.44241	26400000000	336000000	354000000	170000000	274000000	241000000	345000000	15800000	5.88391e+06	6870981	6.52011e+06	11600000	1.31359e+06	1.9212e+06	683000000		1	1	1	1	1	1	1	1	1	1	1	1	1	1	1	8	7
Cluster_026484		259.191	11.5759	862588	271000000	206000000	21900000000	4030000000	751000000	795000000	133369		5047600	12100000	5.90765e+06	275451	193626	298000000		1	1	1	1	1	1	1	1	0	1	1	1	1	1	1	8	6
Cluster_110547		1003.46	10.4001				60900000	27300000000	68200000	42400000								303000000		0	0	0	1	1	1	1	0	0	0	0	0	0	0	1	4	1
Cluster_027742		269.093	8.31921	1040000000	17000000000	8020000000	614000000	633000000	80500000	40200000		15500000	141364	41000000	39000000		489933	6104633		1	1	1	1	1	1	1	0	1	1	1	1	0	1	1	8	5
Cluster_084695		633.182	7.56051	1.16968e+06	16900000	354000000	24200000000	2300000000	135000000	83400000		30300000	35400000	80400000	78500000	1.64848e+06	12600000	365000000		1	1	1	1	1	1	1	0	1	1	1	1	1	1	1	8	6
Cluster_037272		325.201	12.8072	15300000	120000000	106000000	21800000000	553000000	792000000	2920000000	3.80345e+06	380000000	373000000	190000000	71300000	12000000	9647470	3853920		1	1	1	1	1	1	1	1	1	1	1	1	1	1	1	8	7
Cluster_088776		669.219	9.7373	184753		1.31933e+06	11500000	6605054				1.37385e+06	7.81131e+06	811000000	26300000000	26500000	193000000	6239.25		1	0	1	1	1	0	0	0	1	1	1	1	1	1	1	5	6
Cluster_030068		285.04	10.6801	1.44668e+06	777000000	890000000	2990000000	21700000000	810000000	37800000	3.17173e+06	707141	1.49328e+06	26942.7	5505.16	1.37431e+06	1319206	1230000000		1	1	1	1	1	1	1	1	1	1	1	1	1	1	1	8	7
Cluster_051593		403.233	13.1539	160679	6480000000	470000000	4580000000	7000000000	6750000000	1790000000	197890	854645	45100000	14100000	14000000	1.74602e+06	840829	5.37716e+06		1	1	1	1	1	1	1	1	1	1	1	1	1	1	1	8	7
Cluster_037116		325.092	5.3196	1.10019e+06	1200000000	24600000000	210000000	231000000	57000000	29700000	6.89349e+06	5233829	8.15006e+06	3552012	4554884	809388	81354.3	461000000		1	1	1	1	1	1	1	1	1	1	1	1	1	1	1	8	7
Cluster_037785		327.217	13.0132	597715	60200000	16600000	5770000000	2950000000	207000000	1220000000	320818	1090000000	1470000000	10100000000	3130000000	91400000	111000000	38600000		1	1	1	1	1	1	1	1	1	1	1	1	1	1	1	8	7
Cluster_081837		609.124	8.92456		88900000	105000000	4780000000	20600000000	403000000	101000000	539478	1.37579e+06	830166	60899.2				350000000		0	1	1	1	1	1	1	1	1	1	1	0	0	0	1	6	5
Cluster_019986		215.032	0.643408	856000000	553000000	432000000	73600000	130000000	64600000	46800000	11400000000	3350000000	3520000000	2980000000	2550000000	9671165	1680000000	5770000000		1	1	1	1	1	1	1	1	1	1	1	1	1	1	1	8	7
Cluster_033480		304.913	0.507635	239000000	293000000	1310000000	2630000000	4730000000	3350000000	790000000	12500000000	51900000	13600000	9136250	13000000	2.33572e+06	19700000	32800000		1	1	1	1	1	1	1	1	1	1	1	1	1	1	1	8	7
Cluster_084723		633.182	6.44913	4850141	23400000000	2050000000	262000000	184000000	22000000	22000000		1546358	4.97087e+06	6.12648e+06	1.88812e+06			219000000		1	1	1	1	1	1	1	0	1	1	1	1	0	0	1	7	5
Cluster_040847		343.212	13.2873	22400000	292000000	113000000	4780000000	17800000000	235000000	2420000000	14800000	25200000	7.90372e+06	11900000	23600000	12400000	11000000	11900000		1	1	1	1	1	1	1	1	1	1	1	1	1	1	1	8	7
Cluster_034384		309.206	13.0472		632841	683317	358000000	16400000000	299000000	3120000000	83077.2	5650130	34400000	674000000	4660000000	42000000	70000000	192000000		0	1	1	1	1	1	1	1	1	1	1	1	1	1	1	7	7
Cluster_040852		343.212	8.4102		5740000000	11000000000	11700000	14600000	288000000	135000000		5740000000	1200000000	772000000	564000000	15700000	40800000	27400000		0	1	1	1	1	1	1	0	1	1	1	1	1	1	1	7	6
Cluster_013062		147.044	7.37308	17900000	1.5429e+06	82000000	1.11997e+06	7364890	8703926	3.16248e+06	1.1444e+06	1590000000	16100000000	3570000000	3200000000	78500000	875000000	10100000		1	1	1	1	1	1	1	1	1	1	1	1	1	1	1	8	7
Cluster_015553		177.054	7.89439		20000000	3.30446e+06	2.73985e+06	1.39049e+06	463196	76850.3	298587	219000000	20000000000	2760000000	1550000000	52000000	475000000	601882		0	1	1	1	1	1	1	1	1	1	1	1	1	1	1	7	7
Cluster_018814		205.107	6.4575	10300000000	274000000	133000000	102000000	90300000	45000000	380000000	80270.6	126000000	140000000	2900000000	9930000000	41000000	602878	25700000		1	1	1	1	1	1	1	1	1	1	1	1	1	1	1	8	7
Cluster_110928		1013.48	12.8254				266000000	20900000000	2510000000	611000000								77200000		0	0	0	1	1	1	1	0	0	0	0	0	0	0	1	4	1
Cluster_110671		1007.29	4.86212		4070000000	20100000000	16800000	22600000	253755				822840							0	1	1	1	1	1	0	0	0	1	0	0	0	0	0	5	1
Cluster_032283		297.243	14.5875	590934		894591		865040	11300000000	11900000000	139877			843827	12400000	666000000	72600000	7170000000		1	0	1	0	1	1	1	1	0	0	1	1	1	1	1	6	5
Cluster_107843		941.459	12.5921		12160.2	1.02057e+06	278000000	19500000000	3040000000	888000000								118000000		0	1	1	1	1	1	1	0	0	0	0	0	0	0	1	6	1
Cluster_014461		165.039	0.646238	15800000000	1110000000	562000000	146000000	287000000	97600000	126000000	1690000000	977000000	1240000000	896000000	691000000	9814448	1.88849e+06	915000000		1	1	1	1	1	1	1	1	1	1	1	1	1	1	1	8	7
Cluster_074503		549.197	7.52121	4654081	49200000	106000000	29200000	6324292	355001	408001		6831242	318000000	15300000000	7720000000	31500000	141000000	2983311		1	1	1	1	1	1	1	0	1	1	1	1	1	1	1	8	6
Cluster_105895		899.448	12.2431				1390000000	20600000000	1030000000	439000000					2101470			14700000		0	0	0	1	1	1	1	0	0	0	0	1	0	0	1	4	2
Cluster_012421		137.023	4.74024	15700000000	381000000	377000000	808000000	1310000000	1120000000	1450000000	1110000000	279000000	212000000	242000000	237000000	3.12856e+06	42100000	1800000000		1	1	1	1	1	1	1	1	1	1	1	1	1	1	1	8	7
Cluster_031198		291.146	4.62362	739933	50700000	65700000	260000000	22100000000	415000000	106000000		543822	24600000	6988914	2.12612e+06		98523.4	280000000		1	1	1	1	1	1	1	0	1	1	1	1	0	1	1	8	5
Cluster_109736		983.471	12.568			646214	23800000	16400000000	5130000000	1380000000								67400000		0	0	1	1	1	1	1	0	0	0	0	0	0	0	1	5	1
Cluster_034908		312.094	2.6051	1.7365e+06	19100000000	3570000000	9862450	27600000	8446426	4341590		9692275	85000000	38000000	22100000	420291	806693	72900000		1	1	1	1	1	1	1	0	1	1	1	1	1	1	1	8	6
Cluster_053864		417.212	11.2918	3.67978e+06	438000000	956000000	13900000	8.36568e+06	29000000	76900000	3.69199e+06	14700000000	2440000000	2020000000	1450000000	200000000	123000000	148000000		1	1	1	1	1	1	1	1	1	1	1	1	1	1	1	8	7
Cluster_064909		485.144	10.4611	1.37344e+06	13600000	37700000	1430000000	20400000000	144000000	109000000		1803024	3.40584e+06	3.74297e+06	21800000	3.3619e+06	11312.5	3.60306e+06		1	1	1	1	1	1	1	0	1	1	1	1	1	1	1	8	6
Cluster_038235		329.232	11.6065				4300000000	9630000000	465000000	2500000000			6.22362e+06	2910000000	1970000000	20400000	18700000	233000000		0	0	0	1	1	1	1	0	0	1	1	1	1	1	1	5	5
Cluster_034055		307.191	13.5376		6588861	2.7506e+06	62800000	14500000000	372000000	4710000000	320022	9950305	235000000	96800000	1720000000	36900000	29900000	50100000		0	1	1	1	1	1	1	1	1	1	1	1	1	1	1	7	7
Cluster_040848		343.212	13.3419	6404928	21300000	20800000	9240000000	4150000000	376000000	4760000000	4.47912e+06	613000000	1240000000	1060000000	266000000	13800000	15000000	13000000		1	1	1	1	1	1	1	1	1	1	1	1	1	1	1	8	7
Cluster_067712		502.265	9.13326		3660000000	17700000000	148000000	138000000	34100000	38700000		142162	4.08224e+06	2646436	3.56846e+06		223986	134000000		0	1	1	1	1	1	1	0	1	1	1	1	0	1	1	7	5
Cluster_107842		941.422	12.4921	23463.3		307395	96500000	16700000000	4010000000	772000000	42622.2		949212					40000000		1	0	1	1	1	1	1	1	0	1	0	0	0	0	1	6	3
Cluster_050136		395.152	14.2271					18500000	3440000000	17900000000	795941		640674	5.29799e+06	19100000	70800000	9378623	1810000000		0	0	0	0	1	1	1	1	0	1	1	1	1	1	1	4	6
Cluster_076725		567.114	8.58811		56400000	81800000	9160000000	11600000000	145000000	30500000		1.82223e+06	3412785	1.54911e+06			130326	419000000		0	1	1	1	1	1	1	0	1	1	1	0	0	1	1	7	4
Cluster_065245		487.145	4.55262	38300000	11600000000	9250000000	12000000	22600000	9712779	10600000	1945.75	2.43549e+06	8423259	15500000	14600000		816656	6678339		1	1	1	1	1	1	1	1	1	1	1	1	0	1	1	8	6
Cluster_025999		257.103	7.9979	19700000000	126000000	68400000	6964426	4920242	12300000	175000000	40500000	164000000	173000000	162000000	96600000	1.64428e+06	1.70226e+06	2.57564e+06		1	1	1	1	1	1	1	1	1	1	1	1	1	1	1	8	7
Cluster_038229		329.233	12.5821	845145	788382	916080	124090	15700000000	764000000	1460000000	809012	869614	378770	107000000	2510000000	14500000	19500000	155000000		1	1	1	1	1	1	1	1	1	1	1	1	1	1	1	8	7
Cluster_017215		191.055	0.705415	460000000	451000000	354000000	83400000	105000000	29600000	27800000	6510000000	2800000000	3620000000	3100000000	2540000000	56300000	182000000	594000000		1	1	1	1	1	1	1	1	1	1	1	1	1	1	1	8	7
Cluster_078514		581.187	6.76181	9189159	16700000	22700000	375000000	31500000	3.77985e+06	3.16037e+06		10600000	11200000000	7820000000	626000000	3.00198e+06	77200000	4632716		1	1	1	1	1	1	1	0	1	1	1	1	1	1	1	8	6
Cluster_072151		533.15	3.95641	3.33968e+06	15900000000	2980000000	299000000	267000000	34800000	27300000	89300000	12800000	12600000	8939179	6.63666e+06		4088831	219000000		1	1	1	1	1	1	1	1	1	1	1	1	0	1	1	8	6
Cluster_093093		713.36	10.3309				8160000000	11400000000	30400000	26200000			3.15166e+06	2.0738e+06	1.34578e+06			685000000		0	0	0	1	1	1	1	0	0	1	1	1	0	0	1	4	4
Cluster_004158		665.172	6.34679		8270000000	10700000000	113000000	88700000	15300000	18000000		20600000	2.67219e+06	16100000	1.57203e+06			72800000		0	1	1	1	1	1	1	0	1	1	1	1	0	0	1	6	5
Cluster_017159		191.034	6.37892				341279	367669		199553		15800000000	1360000000	1120000000	920000000	6.27173e+06	64700000	262176		0	0	0	1	1	0	1	0	1	1	1	1	1	1	1	4	6
Cluster_109207		971.469	12.3879				627000000	17000000000	1360000000	204000000								56400000		0	0	0	1	1	1	1	0	0	0	0	0	0	0	1	4	1
Cluster_093762		721.365	13.4622	192488		2.76839e+06	21600000	35200000	17500000000	1290000000	246807		901372	4.29475e+06	21200000	33200000	1.78886e+06	199000000		1	0	1	1	1	1	1	1	0	1	1	1	1	1	1	7	6
Cluster_033833		306.207	9.6631	216070	3.18577e+06	641668	43500000	13400000000	247000000	333000000	145147		20900000	904000000	3880000000	9871391	5249735	41400000		1	1	1	1	1	1	1	1	0	1	1	1	1	1	1	8	6
Cluster_053884		417.249	13.7498		16200000	1.47552e+06	1780000000	16600000000	276000000	108000000		70004.6	387411	1.80083e+06	9141208	969862	1269326	3.04224e+06		0	1	1	1	1	1	1	0	1	1	1	1	1	1	1	7	6
Cluster_040397		341.196	13.5834	541918	733760	214074	9320000000	6730000000	57600000	464000000	273.261	73600000	287000000	1260000000	458000000	8.01932e+06	7805855	12100000		1	1	1	1	1	1	1	1	1	1	1	1	1	1	1	8	7
Cluster_058932		448.096	7.62327		98600000	112000000	13200000000	4690000000	324000000	32600000	94241	9142254	1.23013e+06	768471	1.37706e+06			1260000000		0	1	1	1	1	1	1	1	1	1	1	1	0	0	1	6	6
Cluster_018102		199.096	8.87883	14600000000	74200000	44000000	9758024	26000000	164000000	1990000000	456000000	251000000	228000000	199000000	163000000	18700000	27700000	204000000		1	1	1	1	1	1	1	1	1	1	1	1	1	1	1	8	7
Cluster_015346		174.955	0.50678	532000000	664000000	1520000000	1980000000	2590000000	2340000000	1160000000	6720000000	263000000	122000000	103000000	120000000	51200000	57000000	149000000		1	1	1	1	1	1	1	1	1	1	1	1	1	1	1	8	7
Cluster_037333		325.237	15.2469					279232	16200000	5773036	43200000	18300000	600000000	3850000000	10500000000	3140000000	1.53347e+06	1.28489e+06		0	0	0	0	1	1	1	1	1	1	1	1	1	1	1	4	7
Cluster_069477		515.118	7.87489	2.28851e+06	6860000000	7650000000	262000000	431000000	50500000	18200000	160658	1600000000	515000000	337000000	296000000	1.77655e+06	4.99008e+06	24900000		1	1	1	1	1	1	1	1	1	1	1	1	1	1	1	8	7
Cluster_029683		281.248	15.2469						6.92903e+06	53800000	43100000	17500000	589000000	3860000000	10200000000	3120000000	1.47156e+06	849154		0	0	0	0	0	1	1	1	1	1	1	1	1	1	1	3	7
Cluster_056415		433.149	8.39663	2.03089e+06	1391740		18400000	376226	321156			42100000	10800000000	5170000000	1760000000	17000000	102000000	2804898		1	1	0	1	1	1	0	0	1	1	1	1	1	1	1	6	6
Cluster_040249		341.108	0.70707	6620000000	2160000000	1560000000	428000000	766000000	470000000	459000000	1800000000	943000000	969000000	877000000	796000000	20700000	819000000	1670000000		1	1	1	1	1	1	1	1	1	1	1	1	1	1	1	8	7
Cluster_030670		287.222	11.8921	5.28125e+06	2.93291e+06	6.21083e+06	6380000000	10900000000	124000000	208000000	5.18821e+06	2.77001e+06	2167469	48900000	24500000	4633327	4889709	142000000		1	1	1	1	1	1	1	1	1	1	1	1	1	1	1	8	7
Cluster_034054		307.191	13.4533		980504	652419	242000000	11100000000	411000000	4710000000		4.44554e+06	11400000	74900000	1080000000	27700000	25900000	34100000		0	1	1	1	1	1	1	0	1	1	1	1	1	1	1	7	6
Cluster_088302		665.193	4.16717	5973046	9500000000	7880000000	83200000	122000000	20200000	19100000		20660.6						14300000		1	1	1	1	1	1	1	0	1	0	0	0	0	0	1	7	2
Cluster_000383		195.308	0.63049	10200000	79700000	136000000	6611724	26000000	232000000	195000000	2580000000	3910000000	3480000000	3290000000	3530000000	16300000	3510000000	3430000000		1	1	1	1	1	1	1	1	1	1	1	1	1	1	1	8	7
Cluster_071807		530.217	9.13915	794586	933529		15400000000	1830000000	56200000	50200000		7300738	1.54838e+06	2.16833e+06	38600000	172423	77384.1	53900000		1	1	0	1	1	1	1	0	1	1	1	1	1	1	1	7	6
Cluster_004718		708.695	9.49485			3.60167e+06	5200000000	11900000000	58500000	54800000		1843199	2.93593e+06	7572444	1.99448e+06			128000000		0	0	1	1	1	1	1	0	1	1	1	1	0	0	1	5	5
Cluster_056654		434.871	0.507401	70300000	97200000	591000000	1520000000	3080000000	2090000000	273000000	9220000000	5506506	1.98136e+06	2.05232e+06	1.67323e+06	4.30203e+06	5331984	9147369		1	1	1	1	1	1	1	1	1	1	1	1	1	1	1	8	7
Cluster_065238		487.145	5.48188	4505483	665000000	16100000000	8500608	30200000	24800000	53800000	2199854	1838547	2.38125e+06	1.2889e+06	2.5613e+06			26400000		1	1	1	1	1	1	1	1	1	1	1	1	0	0	1	7	6
Cluster_106604		913.465	13.104	1.01602e+06	1.58805e+06		24500000	438000000	12400000000	4000000000	710788							4860000000		1	1	0	1	1	1	1	1	0	0	0	0	0	0	1	6	2
Cluster_053521		415.233	12.418		12700000000	2230000000	9068525	67000000	95600000	1250000000		146000000	59600000	235000000	38400000	2.26135e+06	869357	2.95901e+06		0	1	1	1	1	1	1	0	1	1	1	1	1	1	1	7	6
Cluster_036580		321.219	15.3872	773000000	802000000	2480000000	2470000000	384000000	1130000000	5060000000	221000000	2000000000	141000000	178000000	1030000000	114000000	53100000	675000000		1	1	1	1	1	1	1	1	1	1	1	1	1	1	1	8	7
Cluster_051573		403.233	11.5091	761036	1.08015e+06	92694.4	157000000	8137608	11000000	26000000	771324	915015	1880000000	12200000000	2110000000	204000000	66500000	32200000		1	1	1	1	1	1	1	1	1	1	1	1	1	1	1	8	7
Cluster_069240		513.181	5.26121	3646507	14800000000	1230000000	13900000	135000000	241000000	117000000	87308	1.76573e+06	593220	3.34792e+06	1.39214e+06			38300000		1	1	1	1	1	1	1	1	1	1	1	1	0	0	1	7	6
Cluster_000006		444.864	7.86613	843049	3700000000	12700000000	53600000	24000000	8639341	8.23388e+06	124568		2.43783e+06	1.65196e+06			25850.7	24200000		1	1	1	1	1	1	1	1	0	1	1	0	0	1	1	8	4
Cluster_084733		633.182	7.40929		5118339	1662523	14700000000	1470000000	79500000	50700000		1.62671e+06	3.88686e+06	2.54446e+06	769818	399983		159000000		0	1	1	1	1	1	1	0	1	1	1	1	1	0	1	6	6
Cluster_024561		247.118	6.75031	14700000000	138000000	67000000	18100000	36500000	39300000	659000000	80400000	120000000	134000000	136000000	139000000	14700000	3.36228e+06	19400000		1	1	1	1	1	1	1	1	1	1	1	1	1	1	1	8	7
Cluster_095604		743.24	5.55055	5.05128e+06	5816250	124000000	38485.2	325567	786067	1046867		39700000	14700000000	944000000	267000000	2033580	76200000	351605		1	1	1	1	1	1	1	0	1	1	1	1	1	1	1	8	6
Cluster_019381		209.078	8.002	3160000000	266000000	297000000	39500000	355000000	1650000000	3020000000	2950000000	803000000	1310000000	809000000	744000000	448000000	611000000	556000000		1	1	1	1	1	1	1	1	1	1	1	1	1	1	1	8	7
Cluster_042569		353.135	7.75928	14900000000	18100000	1837353	186000000	37300000	2.80339e+06	25000000		41800000	10000000	192000000	174000000	1.35888e+06	786519	3145790		1	1	1	1	1	1	1	0	1	1	1	1	1	1	1	8	6
Cluster_107333		929.458	11.8346				6352811	15400000000	28000000	22500000		7.19268e+06						362000000		0	0	0	1	1	1	1	0	1	0	0	0	0	0	1	4	2
Cluster_109820		985.449	12.3579				192000000	12100000000	2750000000	449000000								20000000		0	0	0	1	1	1	1	0	0	0	0	0	0	0	1	4	1
Cluster_046282		373.113	3.81251	3.3363e+06	1.63039e+06	403285		52016.2			9390000000	1880000000	1610000000	1380000000	1170000000	8613088	354000000	33500000		1	1	1	0	1	0	0	1	1	1	1	1	1	1	1	5	7
Cluster_048867		387.238	13.3746		8001345		1400000000	13300000000	379000000	149000000	361367	700148	5.28487e+06	13700000	154000000	9270623	2.93064e+06	15800000		0	1	0	1	1	1	1	1	1	1	1	1	1	1	1	6	7
Cluster_015573		177.054	9.7565	29600000	1550000000	1630000000	6980000000	4500000000	91800000	89300000	197644	397220	18800000	70200000	248000000	76600000	791079	11400000		1	1	1	1	1	1	1	1	1	1	1	1	1	1	1	8	7
Cluster_060708		459.15	5.29682	8306662	266000000	14800000000	44500000	51200000	18000000	13100000	316361	3.67265e+06	16800000	3541101	1.26643e+06		138285	69800000		1	1	1	1	1	1	1	1	1	1	1	1	0	1	1	8	6
Cluster_003954		651.192	4.35036	14900000000	281000000	41600000	1.5329e+06	639334	205033		213887	4917773	1.52339e+06	241854				4356981		1	1	1	1	1	1	0	1	1	1	1	0	0	0	1	6	5
Cluster_005671		805.22	6.48598		1290000000	13700000000	22900000	30600000	7759414	9529360		982183	2.00785e+06	3.16969e+06				27200000		0	1	1	1	1	1	1	0	1	1	1	0	0	0	1	6	4
Cluster_037106		325.092	4.79429	636285	11900000000	3070000000	22400000	25600000	6.63885e+06	5.30349e+06	422857	3.09596e+06	1998.29	1.33091e+06	5314980	283492		68100000		1	1	1	1	1	1	1	1	1	1	1	1	1	0	1	7	7
Cluster_031590		293.212	14.4724	198391	145990	258200	716594	358922	2680000000	12200000000	479711	358838	1.38276e+06	9346788	53300000	97800000	6.47583e+06	373000000		1	1	1	1	1	1	1	1	1	1	1	1	1	1	1	8	7
Cluster_062668		471.129	8.22259	1.8994e+06	1280000000	13300000000	173000000	172000000	26500000	27300000		4.19258e+06	16300000	2.76259e+06	11800000	248191	148450	199000000		1	1	1	1	1	1	1	0	1	1	1	1	1	1	1	8	6
Cluster_026716		261.134	6.91223	13400000000	196000000	30300000	10200000	22000000	111000000	609000000	19900000	148000000	148000000	80400000	46100000	7732555	1.13395e+06	23300000		1	1	1	1	1	1	1	1	1	1	1	1	1	1	1	8	7
Cluster_040191		341.087	4.90387	2260000000	6620000000	5480000000	156000000	173000000	26700000	9400114	20600000	12800000	16800000	6669129	5165991		891204	45500000		1	1	1	1	1	1	1	1	1	1	1	1	0	1	1	8	6
Cluster_004096		661.176	7.96939	6055656	2963062	4639825	5130000000	8700000000	513000000	365000000	30600000	446651	1.65103e+06	10200000	817048	67508.3	1.14249e+06	1080000000		1	1	1	1	1	1	1	1	1	1	1	1	1	1	1	8	7
Cluster_065248		487.145	4.80621	90100000	1290000000	13300000000	5157353	13400000	8749038	14000000	871331	5.63043e+06	3.64353e+06	2.66449e+06	1.08211e+06		44148	12800000		1	1	1	1	1	1	1	1	1	1	1	1	0	1	1	8	6
Cluster_078012		577.155	10.3924		1.35004e+06		1360000000	13200000000	71800000	58400000	164274	15700000	11900000	3698032	1609681			221000000		0	1	0	1	1	1	1	1	1	1	1	1	0	0	1	5	6
Cluster_109116		969.454	12.8187				2973469	6320000000	7100000000	1280000000								15300000		0	0	0	1	1	1	1	0	0	0	0	0	0	0	1	4	1
Cluster_041325		345.227	13.5862	280496	1230000000	296000000	4760000000	8130000000	102000000	170000000		400912	1.0747e+06	786499	1.13672e+06		101333	4.16848e+06		1	1	1	1	1	1	1	0	1	1	1	1	0	1	1	8	5
Cluster_064071		479.171	6.18523	227721			11300000000	3320000000	21700000	21700000	65831.2	5.61384e+06	3.82298e+06	5.12383e+06	1.62793e+06			19000000		1	0	0	1	1	1	1	1	1	1	1	1	0	0	1	5	6
Cluster_034918		312.123	9.05083	7048236	8875060	3.58473e+06	13500000000	804000000	62600000	53200000	215806	1.78251e+06	207474	17400000	127000000	16987.8	897450	470000000		1	1	1	1	1	1	1	1	1	1	1	1	1	1	1	8	7
Cluster_086489		649.176	6.28882	968990	12700000000	1540000000	131000000	84400000	10900000	11100000		81207.9	48300000	33000000	6.15635e+06		720359	82600000		1	1	1	1	1	1	1	0	1	1	1	1	0	1	1	8	5
Cluster_056199		431.228	12.6895		10600000000	2270000000	90000000	186000000	70800000	894000000		11700000	46300000	200000000	158000000	8453293	1.76081e+06	5789579		0	1	1	1	1	1	1	0	1	1	1	1	1	1	1	7	6
Cluster_103493		855.423	12.8791	617329			36300000	960000000	9320000000	4100000000	260520							4920000000		1	0	0	1	1	1	1	1	0	0	0	0	0	0	1	5	2
Cluster_018822		205.107	6.03931	3110000000	305000000	180000000	58600000	74900000	31500000	236000000		154000000	266000000	2640000000	7240000000	23300000	216304	12000000		1	1	1	1	1	1	1	0	1	1	1	1	1	1	1	8	6
Cluster_078762		583.203	5.84368	8.09578e+06	111000000	1660000000	4933311	5.50037e+06	1.52849e+06	1733993		44300000	10700000000	1370000000	385000000	3.37877e+06	58800000	26700000		1	1	1	1	1	1	1	0	1	1	1	1	1	1	1	8	6
Cluster_076264		563.177	7.77192		5330906	9164350	20000000	23400000	6400612	2532182		16400000	92900000	6980000000	7070000000	7150986	50000000	4971990		0	1	1	1	1	1	1	0	1	1	1	1	1	1	1	7	6
Cluster_030918		289.165	8.78819		13600000000	429000000	15100000	26000000	15900000	19800000		9683485		1.52821e+06		57113.5		44500000		0	1	1	1	1	1	1	0	1	0	1	0	1	0	1	6	4
Cluster_067791		503.14	3.93513	3266565	11400000000	2230000000	111000000	103000000	12000000	10700000	15700000	12200000	2.04078e+06	2765096	1.37328e+06		626624	56200000		1	1	1	1	1	1	1	1	1	1	1	1	0	1	1	8	6
Cluster_037124		325.092	4.35292	9230000000	3250000000	1230000000	99900000	59400000	10500000	14300000	936735	10700000	1.42839e+06	755419	1.03592e+06	216612		145000000		1	1	1	1	1	1	1	1	1	1	1	1	1	0	1	7	7
Cluster_096744		757.256	6.23959		85100000	12800000	479069	729666	13923.5			3.81004e+06	7220000000	6150000000	349000000	2.10821e+06	43900000	1611527		0	1	1	1	1	1	0	0	1	1	1	1	1	1	1	6	6
Cluster_014305		163.039	4.89516		904319	3800340	197486	59264.6		21274.8	34800000	6060000000	2890000000	2560000000	2170000000	86400000	253000000	4.19617e+06		0	1	1	1	1	0	1	1	1	1	1	1	1	1	1	6	7
Cluster_084591		631.385	13.6062	25900000	474265	595662	11100000	35700000	8950000000	4340000000	8805380	4242834	21200000	76900000	211000000	71800000	33900000	239000000		1	1	1	1	1	1	1	1	1	1	1	1	1	1	1	8	7
Cluster_048243		384.108	6.74973	90400000	5250000000	1800000000	3520000000	2390000000	305000000	276000000	399731	9632658	11600000	28900000	14900000	5782595		10300000		1	1	1	1	1	1	1	1	1	1	1	1	1	0	1	7	7
Cluster_107836		941.459	12.0422		553197	271167	86400000	12700000000	694000000	227000000				4.78196e+06				15100000		0	1	1	1	1	1	1	0	0	0	1	0	0	0	1	6	2
Cluster_004547		693.203	8.21419		93800000	324000000	10800000000	2170000000	116000000	89000000		92200000	6.48432e+06		1897886			5.3314e+06		0	1	1	1	1	1	1	0	1	1	0	1	0	0	1	6	4
Cluster_004098		661.177	6.91489		8500000000	4320000000	584000000	192000000	33000000	26400000	1919.03	1.42442e+06	1.08807e+06		87392.8			81200000		0	1	1	1	1	1	1	1	1	1	0	1	0	0	1	6	5
Cluster_036501		321.156	5.01026	12300000	1.53566e+06	23600000	22400000	13200000000	258000000	65800000			4.05173e+06	1.37285e+06	347596			94300000		1	1	1	1	1	1	1	0	0	1	1	1	0	0	1	7	4
Cluster_031924		295.227	14.7738	583752	227457	311130	4.78937e+06	96600000	5430000000	7600000000	708873		1.19914e+06	5599377	48100000	391000000	161000000	1820000000		1	1	1	1	1	1	1	1	0	1	1	1	1	1	1	8	6
Cluster_021352		225.112	8.13884	11500000000	14700000	6459176	3.12595e+06	10600000	61900000	1430000000	237000000	60700000	103000000	69900000	57500000	3.01081e+06	5093039	23000000		1	1	1	1	1	1	1	1	1	1	1	1	1	1	1	8	7
Cluster_013457		153.018	5.39587	113000000	8551698	8.02653e+06	2316655	3115662	7401059	4950623	1690000000	4710000000	2780000000	2310000000	1880000000	16400000	20200000	32900000		1	1	1	1	1	1	1	1	1	1	1	1	1	1	1	8	7
Cluster_091771		699.381	14.0881	1.70046e+06	375731	1.34665e+06		821274	7020000000	6280000000	1.30091e+06	1.18534e+06	35700000	22800000	43500000	65600000	11500000	317000000		1	1	1	0	1	1	1	1	1	1	1	1	1	1	1	7	7
Cluster_017678		195.092	6.19068	8941159	32777.3		9670000000	3390000000	182000000	183000000								173000000		1	1	0	1	1	1	1	0	0	0	0	0	0	0	1	6	1
Cluster_100843		813.411	11.5321		34400000	34600000	423000000	12800000000	85500000	50400000					596480			61700000		0	1	1	1	1	1	1	0	0	0	0	1	0	0	1	6	2
Cluster_010835		112.984	0.563215	1770000000	880000000	625000000	318000000	309000000	499000000	629000000	446000000	1780000000	1710000000	1800000000	1730000000	895000000	669000000	1050000000		1	1	1	1	1	1	1	1	1	1	1	1	1	1	1	8	7
Cluster_088074		663.193	6.81844		1650000000	11400000000	100000000	48800000	8854019	10300000		6029672	9839396	25400000	1.59989e+06			63200000		0	1	1	1	1	1	1	0	1	1	1	1	0	0	1	6	5
Cluster_003675		631.166	7.59443	41294.3	2856269	11000000	3030000000	9170000000	482000000	471000000	128742	5509891	866805					1010000000		1	1	1	1	1	1	1	1	1	1	0	0	0	0	1	7	4
Cluster_040190		341.087	4.63424	34300000	6100000000	6660000000	151000000	167000000	21400000	15000000	2205604	16900000	3.29407e+06	1.88105e+06	1.08295e+06	73183.9	265817	49300000		1	1	1	1	1	1	1	1	1	1	1	1	1	1	1	8	7
Cluster_101954		831.271	7.98556		95400000	12800000	53600000	458000000	19900000	20400000			165000000	9260000000	3060000000	4357648	33400000	20200000		0	1	1	1	1	1	1	0	0	1	1	1	1	1	1	7	5
Cluster_086482		649.177	7.25082	2.30563e+06	119000000	328000000	11800000000	733000000	48700000	25400000		1.01103e+06	1.05111e+06	2038772				91700000		1	1	1	1	1	1	1	0	1	1	1	0	0	0	1	7	4
Cluster_035902		317.16	8.2776	25100000	5470000000	562000000	9157761	9276893	41000000	126000000	70237.6	4320000000	723000000	758000000	798000000	134000000	24600000	13100000		1	1	1	1	1	1	1	1	1	1	1	1	1	1	1	8	7
Cluster_033695		305.175	12.9228	591552	3.11093e+06	1.43278e+06	4680000000	5010000000	608000000	588000000		347136	180447	1330000000	699000000	49800000	22100000	45600000		1	1	1	1	1	1	1	0	1	1	1	1	1	1	1	8	6
Cluster_030917		289.165	8.56191	381997	12500000000	285000000	28200000	37900000	21100000	24800000		12400000	396289	4692908		128171	33139.5	119000000		1	1	1	1	1	1	1	0	1	1	1	0	1	1	1	8	5
Cluster_024700		248.96	0.56186	1340000000	150000000	121000000	231000000	257000000	443000000	579000000	365000000	2110000000	2040000000	2160000000	2110000000	971000000	694000000	995000000		1	1	1	1	1	1	1	1	1	1	1	1	1	1	1	8	7
Cluster_027273		265.147	14.6652	1180000000	1700000000	929000000	836000000	1000000000	958000000	929000000	890000000	864000000	927000000	912000000	852000000	868000000	886000000	956000000		1	1	1	1	1	1	1	1	1	1	1	1	1	1	1	8	7
Cluster_011990		131.034	3.34393	42100000	24700000	14000000	3.6338e+06	3.96028e+06	3.18611e+06	8819011	1560000000	6140000000	2290000000	1570000000	1140000000	20300000	61700000	41700000		1	1	1	1	1	1	1	1	1	1	1	1	1	1	1	8	7
Cluster_034408		309.206	13.7798		24284.5	1233.56	296696	970000000	47700000	738000000		674000000	554000000	3040000000	6770000000	15200000	37200000	1.38848e+06		0	1	1	1	1	1	1	0	1	1	1	1	1	1	1	7	6
Cluster_091699		699.229	9.61474	298675	2.16469e+06	1831853	164000000	119000000	334174			2.93316e+06	7.45312e+06	306000000	12100000000	49700000	147000000	5.36662e+06		1	1	1	1	1	1	0	0	1	1	1	1	1	1	1	7	6
Cluster_018137		199.133	10.1597	5.98743e+06	2200000000	8270000000	9132159	11000000	179000000	736000000	3913.28	1190000000	55000000	42400000	36400000	6.35764e+06	10400000	44200000		1	1	1	1	1	1	1	1	1	1	1	1	1	1	1	8	7
Cluster_056982		437.09	8.06835		6320000000	5880000000		2.50461e+06	1.01223e+06	2342337		165000000	149000000	104000000	39500000		3.66622e+06	31800000		0	1	1	0	1	1	1	0	1	1	1	1	0	1	1	6	5
Cluster_077668		573.327	13.1768	895627	2.71763e+06	676261	7.84194e+06	291000000	29100000	147000000	746502	1786212	26800000	3200000000	8880000000	55500000	79600000	50800000		1	1	1	1	1	1	1	1	1	1	1	1	1	1	1	8	7
Cluster_013333		151.039	5.26197	9949445	220000000	381000000	8922325	12100000	3.36615e+06	3.08336e+06	49000000	6570000000	1690000000	1960000000	1590000000	75100000	221000000	369000000		1	1	1	1	1	1	1	1	1	1	1	1	1	1	1	8	7
Cluster_034762		311.186	12.7439	1.07575e+06	53700000	18100000	2600000000	2980000000	52700000	135000000	1.10372e+06	33400000	75600000	4160000000	2370000000	25500000	39100000	126000000		1	1	1	1	1	1	1	1	1	1	1	1	1	1	1	8	7
Cluster_016286		183.101	9.33865	9870000000	74800000	48200000	14600000	17800000	162000000	779000000	574000000	291000000	227000000	205000000	195000000	23400000	29900000	23000000		1	1	1	1	1	1	1	1	1	1	1	1	1	1	1	8	7
Cluster_034067		307.191	12.5114	25334.2	267192	3.21294e+06	4730000000	4760000000	706000000	369000000			356000000	1060000000	417000000	13700000	19000000	296000000		1	1	1	1	1	1	1	0	0	1	1	1	1	1	1	8	5
Cluster_035711		316.947	0.559296	830000000	39500000	37400000	209000000	230000000	443000000	602000000	333000000	2160000000	2150000000	2240000000	2200000000	909000000	657000000	802000000		1	1	1	1	1	1	1	1	1	1	1	1	1	1	1	8	7
Cluster_107125		925.428	12.6158				157000000	11000000000	1010000000	108000000								63400000		0	0	0	1	1	1	1	0	0	0	0	0	0	0	1	4	1
Cluster_019872		213.112	10.157	5960000000	518000000	264000000	59200000	98100000	278000000	2120000000	727000000	756000000	539000000	448000000	452000000	34300000	62000000	46100000		1	1	1	1	1	1	1	1	1	1	1	1	1	1	1	8	7
Cluster_076446		564.829	0.510029	13700000	18800000	271000000	870000000	1990000000	1270000000	96500000	7710000000	432765				1.03471e+06	334037	1.75746e+06		1	1	1	1	1	1	1	1	1	0	0	0	1	1	1	8	4
Cluster_065943		491.161	0.705826	5730000000	440000000	244000000	19200000	74500000	18600000	24500000	2340000000	520000000	991000000	961000000	783000000	430989	35800000	186000000		1	1	1	1	1	1	1	1	1	1	1	1	1	1	1	8	7
Cluster_065212		487.124	7.49095	201000000	6920000000	4750000000	79400000	106000000	10500000	8501394	126555	28000000	7601462	8478813	5029526	239859	869033	17000000		1	1	1	1	1	1	1	1	1	1	1	1	1	1	1	8	7
Cluster_026726		261.134	6.78004	10300000000	569000000	22700000	11700000	17900000	88200000	527000000	17200000	296000000	122000000	102000000	69400000	10400000	973345	20200000		1	1	1	1	1	1	1	1	1	1	1	1	1	1	1	8	7
Cluster_114354		1127.66	11.4235				1330000000	6510000000	1810000000	2450000000								841000000		0	0	0	1	1	1	1	0	0	0	0	0	0	0	1	4	1
Cluster_021915		229.107	7.5231	9920000000	97300000	10900000	4491533	19500000	38100000	470000000	387000000	317000000	296000000	298000000	228000000	14500000	21200000	10200000		1	1	1	1	1	1	1	1	1	1	1	1	1	1	1	8	7
Cluster_047654		381.101	0.676081	20600000	8415476	7551980	968543	1.7216e+06	102759	145644	4290000000	2190000000	2180000000	1920000000	1390000000	213539	4.35502e+06	141000000		1	1	1	1	1	1	1	1	1	1	1	1	1	1	1	8	7
Cluster_017455		193.05	8.28388	310000000	942000000	757000000	4140000000	1850000000	442000000	199000000	6015538	90300000	934000000	1600000000	670000000	44300000	2604788	4.03313e+06		1	1	1	1	1	1	1	1	1	1	1	1	1	1	1	8	7
Cluster_014301		163.039	4.34934	10800000000	684000000	286000000	115000000	68700000	10800000	15400000	3.25924e+06	2.20746e+06	2.39265e+06	2902014	2.59205e+06	269000	1.013e+06	144000000		1	1	1	1	1	1	1	1	1	1	1	1	1	1	1	8	7
Cluster_028988		277.129	6.13647	10400000000	222000000	61400000	10100000	27400000	25600000	478000000	5967432	226000000	167000000	133000000	109000000	11700000	96557.8	1.53076e+06		1	1	1	1	1	1	1	1	1	1	1	1	1	1	1	8	7
Cluster_048714		387.114	0.70711	5480000000	1740000000	1240000000	358000000	639000000	403000000	376000000	426000000	258000000	314000000	307000000	305000000	16500000	665000000	1660000000		1	1	1	1	1	1	1	1	1	1	1	1	1	1	1	8	7
Cluster_012575		139.111	9.338	9410000000	67500000	42200000	12200000	16400000	152000000	736000000	552000000	263000000	212000000	187000000	186000000	22500000	27300000	22900000		1	1	1	1	1	1	1	1	1	1	1	1	1	1	1	8	7
Cluster_028854		276.124	5.86616	10700000000	99200000	48400000	7641743	12600000	16200000	265000000	5.77397e+06	186000000	175000000	157000000	107000000	12400000	1.49607e+06	5304989		1	1	1	1	1	1	1	1	1	1	1	1	1	1	1	8	7
Cluster_023890		243.113	6.20224	8610000000	1710000000	1030000000	176000000	216000000	6121795	9000240	466912	878046		11273.4				690281		1	1	1	1	1	1	1	1	1	0	1	0	0	0	1	7	4
Cluster_042317		351.253	15.3991	532904	804076	702774	118318	369813	5246776	56171.1	6208590	15300000	306000000	2230000000	6710000000	2450000000	1524345	720055		1	1	1	1	1	1	1	1	1	1	1	1	1	1	1	8	7
Cluster_035567		315.181	13.0747	4.26416e+06	4520000000	4890000000	274000000	50400000	97400000	640000000		409000000	406000000	183000000	109000000	6028821	7761285	31200000		1	1	1	1	1	1	1	0	1	1	1	1	1	1	1	8	6
Cluster_053867		417.213	13.655		350893	155202	2.87604e+06	7695548					1.26729e+06	4450000000	6880000000	31600000	41800000	585593		0	1	1	1	1	0	0	0	0	1	1	1	1	1	1	5	5
Cluster_023581		241.107	7.75964	11300000000	3.89931e+06	1.74269e+06		1.60299e+06	959177	16600000	3.29712e+06	34500000	19100000	11700000	9385320	1.18517e+06	1.54344e+06	557178		1	1	1	0	1	1	1	1	1	1	1	1	1	1	1	7	7
Cluster_079291		587.219	4.49715		10600000000	700000000	11600000	36900000	28300000	27400000		1821446	2261614					88400000		0	1	1	1	1	1	1	0	1	1	0	0	0	0	1	6	3
Cluster_094415		729.239	9.52265		13800000	1.59325e+06	6.46318e+06	20200000	1067601			922584	7.37619e+06	976000000	10300000000	8794011	64900000			0	1	1	1	1	1	0	0	1	1	1	1	1	1	0	6	5
Cluster_041256		345.191	12.3692	42700000	4540000000	2990000000	593000000	300000000	178000000	2350000000	172818	82300000	110000000	71600000	56700000	1.12223e+06	524631	4020305		1	1	1	1	1	1	1	1	1	1	1	1	1	1	1	8	7
Cluster_039501		337.108	9.98909	3255868	1776714	4146530	148000000	32300000	6.55534e+06	1.44445e+06		3972974	29100000	92800000	10900000000	26300000	155000000	7022461		1	1	1	1	1	1	1	0	1	1	1	1	1	1	1	8	6
Cluster_002361		537.16	7.03844	8724628	4.27832e+06	17400000	62600000	44500000	9272986	8691435	79118	18700000	1060000000	8640000000	1390000000	5258209	43000000	13700000		1	1	1	1	1	1	1	1	1	1	1	1	1	1	1	8	7
Cluster_013459		153.018	3.7461	2540000000	654000000	395000000	156000000	165000000	61900000	81800000	2010000000	1300000000	1510000000	1260000000	1080000000	10500000	112000000	496000000		1	1	1	1	1	1	1	1	1	1	1	1	1	1	1	8	7
Cluster_108411		955.213	7.67496		8483257	87200000	9960000000	1130000000	15600000	7.27892e+06								13200000		0	1	1	1	1	1	1	0	0	0	0	0	0	0	1	6	1
Cluster_017921		197.117	9.31076	1600000000	189000000	747000000	57900000	81500000	436000000	7480000000	42500000	226000000	119000000	84600000	79900000	4998562	22800000	223000000		1	1	1	1	1	1	1	1	1	1	1	1	1	1	1	8	7
Cluster_067306		499.327	13.4535	107532			51300000	9310000000	499000000	1160000000		5069910	6343612	13300000	69800000	1.02172e+06	1.18884e+06	2060515		1	0	0	1	1	1	1	0	1	1	1	1	1	1	1	6	6
Cluster_070377		520.909	0.556364	202000000	896292	2704371	156000000	167000000	424000000	655000000	225000000	1980000000	2060000000	2240000000	2250000000	680000000	523000000	368000000		1	1	1	1	1	1	1	1	1	1	1	1	1	1	1	8	7
Cluster_043423		357.133	7.55756	26200000	15000000	12800000	159000000	78200000	14000000	14500000	195812	12100000	310000000	7040000000	3350000000	6.68809e+06	103000000	80400000		1	1	1	1	1	1	1	1	1	1	1	1	1	1	1	8	7
Cluster_059616		452.922	0.557321	296000000	2.53059e+06	3.67086e+06	158000000	173000000	415000000	597000000	240000000	1960000000	2060000000	2170000000	2190000000	729000000	534000000	449000000		1	1	1	1	1	1	1	1	1	1	1	1	1	1	1	8	7
Cluster_033538		305.069	5.4853	10100000000	33700000	3251000	442532	1.68846e+06	983969	889219	269000000	233000000	170000000	95700000	56600000		7898788	7.34851e+06		1	1	1	1	1	1	1	1	1	1	1	1	0	1	1	8	6
Cluster_032085		297.097	5.0545	20100000	8.30067e+06	23000000	126988			235269	376948	73200000	6200000000	3990000000	608000000	4.76102e+06	145456			1	1	1	1	0	0	1	1	1	1	1	1	1	1	0	6	6
Cluster_051490		403.16	5.91102	3.5197e+06	386000000	10000000000	17300000	26400000	12300000	17400000	144887	1.94321e+06	339000000	86700000	23900000	117586	1.58858e+06	42600000		1	1	1	1	1	1	1	1	1	1	1	1	1	1	1	8	7
Cluster_033589		305.118	12.6409	7493338	296000000	542000000	120000000	2430000000	2750000000	4590000000			288470	81400000	63300000			34160.7		1	1	1	1	1	1	1	0	0	1	1	1	0	0	1	7	4
Cluster_101713		827.276	8.03632		9301574	3.45543e+06	9640000000	955000000	75300000	66000000				3.15791e+06	308176			153000000		0	1	1	1	1	1	1	0	0	0	1	1	0	0	1	6	3
Cluster_093917		723.38	13.8291	47674.1		1.02345e+06		1.24452e+06	8950000000	1730000000				3.41254e+06	14800000	45400000	1.70009e+06	121000000		1	0	1	0	1	1	1	0	0	0	1	1	1	1	1	6	4
Cluster_056133		431.191	5.59569	12500000	1360000000	9180000000	31200000	30700000	6399588	7661011			16200000	20500000	4.73319e+06			51700000		1	1	1	1	1	1	1	0	0	1	1	1	0	0	1	7	4
Cluster_079447		588.897	0.555855	131000000			136000000	145000000	412000000	626000000	196000000	1880000000	2040000000	2230000000	2240000000	637000000	465000000	289000000		1	0	0	1	1	1	1	1	1	1	1	1	1	1	1	6	7
Cluster_052728		411.147	14.0819				307517	3106591	10300000	20700000		20500000	1030000000	806000000	8710000000	51300000	14500000	2974.6		0	0	0	1	1	1	1	0	1	1	1	1	1	1	1	5	6
Cluster_082726		615.337	13.4602	162927	1.00934e+06	239426	7.0803e+06	434000000	3040379	43400000		177000000	287000000	4850000000	4820000000	17700000	50600000	13400000		1	1	1	1	1	1	1	0	1	1	1	1	1	1	1	8	6
Cluster_037756		327.217	11.1869		2.11386e+06	27264.9	4610000000	545000000	252000000	96600000		1.51444e+06	584000000	3890000000	603000000	10200000	16400000	89000000		0	1	1	1	1	1	1	0	1	1	1	1	1	1	1	7	6
Cluster_108354		953.33	7.11892		395808	7011833	7.13173e+06	3814032					630000000	8770000000	1130000000	2.04326e+06	29600000	1.9199e+06		0	1	1	1	1	0	0	0	0	1	1	1	1	1	1	5	5
Cluster_043807		359.119	0.67668	118000000	39900000	24100000	4673504	7.27056e+06	4176142	3.27447e+06	3230000000	2130000000	2130000000	1700000000	1130000000	154906	4573990	20200000		1	1	1	1	1	1	1	1	1	1	1	1	1	1	1	8	7
Cluster_080289		595.289	14.652			353305		961.946	8920000000	1530000000	798220	497974		985811	3.79132e+06	44200000	1.36212e+06	328000000		0	0	1	0	1	1	1	1	1	0	1	1	1	1	1	5	6
Cluster_017630		195.05	0.646145	1060000000	486000000	294000000	77700000	86500000	19000000	29600000	3110000000	1460000000	1640000000	1260000000	940000000	7.41005e+06	24400000	194000000		1	1	1	1	1	1	1	1	1	1	1	1	1	1	1	8	7
Cluster_109205		971.469	12.4768			533380	23300000	8970000000	1180000000	274000000								22000000		0	0	1	1	1	1	1	0	0	0	0	0	0	0	1	5	1
Cluster_108412		955.214	7.78345		22879.9	11800000	9460000000	960000000	422329	127554				75091.2				4329455		0	1	1	1	1	1	1	0	0	0	1	0	0	0	1	6	2
Cluster_089922		681.237	6.04212		12000000	98800000	6.54147e+06	8554682	2.03201e+06	1.23361e+06		14700000	6680000000	3130000000	379000000	2974855	76400000	10900000		0	1	1	1	1	1	1	0	1	1	1	1	1	1	1	7	6
Cluster_099010		787.266	6.42864	2.22842e+06	3.53497e+06	6393938	1.84798e+06	3.03296e+06	50335.6		90479	16000000	3220000000	6700000000	340000000	1.83446e+06	29900000	3.37571e+06		1	1	1	1	1	1	0	1	1	1	1	1	1	1	1	7	7
Cluster_005685		807.235	6.0694		8420000000	1840000000	12400000	17300000	2.17025e+06	1.78039e+06		740325	105561	121781				7444682		0	1	1	1	1	1	1	0	1	1	1	0	0	0	1	6	4
Cluster_037107		325.092	4.94883	2670000000	1810000000	5650000000	14200000	11300000	3198974	2683349	21200000	16500000	61900000	5192840	7.85776e+06		568504	70800000		1	1	1	1	1	1	1	1	1	1	1	1	0	1	1	8	6
Cluster_099518		795.234	7.22442		10200000	34900000	9830000000	278000000	31700000	30900000		2.86548e+06	5397359	7881953	1042893			39500000		0	1	1	1	1	1	1	0	1	1	1	1	0	0	1	6	5
Cluster_071158		525.306	7.2232			2.53874e+06	2300000000	134000000	24400000	22300000			1.70448e+06	1530000000	6180000000	1.05066e+06	33200000	143000000		0	0	1	1	1	1	1	0	0	1	1	1	1	1	1	6	5
Cluster_105162		885.432	12.1491	431940		382353	170000000	2600000000	5860000000	1530000000	95323							1670000000		1	0	1	1	1	1	1	1	0	0	0	0	0	0	1	6	2
Cluster_035229		313.238	13.2731	41932.4	38162.8	45742.5	1925504	7830000000	46300000	520000000	84854	17997.4	117997	1.29848e+06	1660000000	45027.9	30700000	392620		1	1	1	1	1	1	1	1	1	1	1	1	1	1	1	8	7
Cluster_078696		583.108	8.14043		29700000	43700000	6650000000	3160000000	150000000	17400000		4136513	1.85193e+06	1.4091e+06				130000000		0	1	1	1	1	1	1	0	1	1	1	0	0	0	1	6	4
Cluster_009485		1299.36	6.53429		4290000000	5720000000	1.40918e+06													0	1	1	1	0	0	0	0	0	0	0	0	0	0	0	3	0
Cluster_012149		134.046	2.59993	455075	8010000000	1870000000	4.21131e+06	12400000	3.13396e+06	1.73644e+06		4639001	33600000	15600000	9345360	59447.6	249406	30200000		1	1	1	1	1	1	1	0	1	1	1	1	1	1	1	8	6
Cluster_034782		311.201	14.8064	827000000	860000000	893000000	870000000	894000000	116000000	339000000	965000000	933000000	932000000	847000000	876000000	541000000	895000000	698000000		1	1	1	1	1	1	1	1	1	1	1	1	1	1	1	8	7
Cluster_034797		311.222	12.6699	858358	41300000	17000000	451000000	7810000000	180000000	1360000000	1.03983e+06	189624		8388842	1.62917e+06	10100000	1.20459e+06	2130000000		1	1	1	1	1	1	1	1	1	0	1	1	1	1	1	8	6
Cluster_100502		809.389	12.4699			761979	31800000	8060000000	1470000000	291000000						237133	42819.1	9278124		0	0	1	1	1	1	1	0	0	0	0	0	1	1	1	6	2
Cluster_028467		273.17	8.18722		9450000000	223000000	35200000	82900000	23800000	20200000		10700000	3.47463e+06	3.26784e+06	9212.98		117137	177000000		0	1	1	1	1	1	1	0	1	1	1	1	0	1	1	7	5
Cluster_005686		807.236	5.61342		8310000000	1380000000	24100000	120000000	3739014	3875099		811112	91574.4					19900000		0	1	1	1	1	1	1	0	1	1	0	0	0	0	1	6	3
Cluster_086483		649.177	7.3973		11400000	30900000	8800000000	795000000	47400000	23000000		2.58342e+06	1.79036e+06	89900000	32700000		473896	106000000		0	1	1	1	1	1	1	0	1	1	1	1	0	1	1	7	5
Cluster_015452		175.096	7.45749	6640000000	366000000	209000000	45700000	110000000	81100000	457000000	3.90024e+06	153000000	514000000	691000000	509000000	42300000	15900000	203000000		1	1	1	1	1	1	1	1	1	1	1	1	1	1	1	8	7
Cluster_042971		355.103	6.5901	32000000	3290000000	1390000000	2890000000	1820000000	185000000	173000000	164871	3.67747e+06	22400000	10700000	7421608	137080	120358	7526071		1	1	1	1	1	1	1	1	1	1	1	1	1	1	1	8	7
Cluster_076257		563.176	9.53533	180460	761590	555052	7050000000	2620000000	51000000	50700000		3.94522e+06	3556455	5404928	28700000		127592	216000000		1	1	1	1	1	1	1	0	1	1	1	1	0	1	1	8	5
Cluster_026391		259.118	7.43072	9100000000	63400000	41100000	5.37852e+06	9024081	24200000	428000000	6.94988e+06	32100000	23600000	26200000	17300000	4897151	1.23554e+06	25800000		1	1	1	1	1	1	1	1	1	1	1	1	1	1	1	8	7
Cluster_053866		417.213	11.1012	856907	72200000	305000000	29200000	10200000	13800000	10100000	4.06395e+06	6660000000	1020000000	867000000	672000000	90300000	61300000	156000000		1	1	1	1	1	1	1	1	1	1	1	1	1	1	1	8	7
Cluster_004320		677.171	6.74651		5510000000	3950000000	108000000	113000000	14100000	6.90855e+06		8004390	15500000	15700000	4504185			10600000		0	1	1	1	1	1	1	0	1	1	1	1	0	0	1	6	5
Cluster_037777		327.217	12.2698	293599	16100000	17000000	4590000000	561000000	536000000	2450000000	213120	422000000	136000000	903000000	99800000	6018290	15500000	256000000		1	1	1	1	1	1	1	1	1	1	1	1	1	1	1	8	7
Cluster_111422		1027.5	12.9887				1061.26	407000000	7780000000	1530000000								9408974		0	0	0	1	1	1	1	0	0	0	0	0	0	0	1	4	1
Cluster_065603		489.161	5.19873	23100000	165000000	9480000000	8545567	15800000	6.63085e+06	5688634		1.4184e+06	803660	1.77264e+06	1.0383e+06			79900000		1	1	1	1	1	1	1	0	1	1	1	1	0	0	1	7	5
Cluster_023950		243.123	8.31165		5930000000	124000000	5.34327e+06	20700000	78800000	409000000		1720000000	512000000	549000000	325000000	16300000	43400000	23200000		0	1	1	1	1	1	1	0	1	1	1	1	1	1	1	7	6
Cluster_034101		307.264	15.3991								3.77938e+06	11000000	243000000	1830000000	5500000000	2010000000	782917			0	0	0	0	0	0	0	1	1	1	1	1	1	1	0	1	6
Cluster_023337		239.128	11.9936		8170000000	568000000	61400000	82800000	279000000	345000000	48102.9	27100000	43100000	10900000	9085876	1580097	1.34194e+06	8840277		0	1	1	1	1	1	1	1	1	1	1	1	1	1	1	7	7
Cluster_088062		663.192	6.56926	2.84827e+06	7220000000	1900000000	181000000	114000000	19100000	15100000		1.84246e+06	63300000	6548949	1.08085e+06			325000000		1	1	1	1	1	1	1	0	1	1	1	1	0	0	1	7	5
Cluster_034399		309.206	13.8861	815640	36900000	7135033	335000000	3530000000	232000000	3260000000	185177		229000000	1820000000	3.10006e+06	5488417	274865	55900000		1	1	1	1	1	1	1	1	0	1	1	1	1	1	1	8	6
Cluster_113247		1085.38	7.55761		230656	4609559	5.24132e+06	1343811					40800000	6540000000	2850000000		3.84367e+06	1096845		0	1	1	1	1	0	0	0	0	1	1	1	0	1	1	5	4
Cluster_000908		411.111	5.88643	3.68195e+06	7680000000	1620000000	39800000	67800000	12000000	7894220	218580	6665084	3.59478e+06	2.59447e+06	773902		160134	22200000		1	1	1	1	1	1	1	1	1	1	1	1	0	1	1	8	6
Cluster_021677		227.128	10.3829	13900000	913000000	5140000000	2.729e+06	6596442	74500000	1060000000	2.11289e+06	2050000000	54600000	50600000	49100000	7583532	14100000	7910359		1	1	1	1	1	1	1	1	1	1	1	1	1	1	1	8	7
Cluster_012063		133.013	0.714371	1320000000	216000000	50000000	3.72153e+06	6201076	5772184	26500000	609000000	1510000000	2100000000	1970000000	1570000000	5580879	26900000	315000000		1	1	1	1	1	1	1	1	1	1	1	1	1	1	1	8	7
Cluster_067485		501.139	8.03394		1050000000	8190000000	44400000	35800000	5170907	3.29367e+06		10500000	22000000	5.81676e+06	8460736		18209.8	45600000		0	1	1	1	1	1	1	0	1	1	1	1	0	1	1	7	5
Cluster_047373		379.158	15.6677	6255388	4444079	4.90894e+06	5111368	7644299	2960000000	6030000000	18100000	8.19663e+06	15400000	43000000	91900000	166000000	325000000	240000000		1	1	1	1	1	1	1	1	1	1	1	1	1	1	1	8	7
Cluster_020117		215.128	10.6051	305000000	820000000	140000000	63000000	67100000	595000000	3190000000	792000000	1010000000	788000000	622000000	588000000	348000000	143000000	201000000		1	1	1	1	1	1	1	1	1	1	1	1	1	1	1	8	7
Cluster_021357		225.112	8.76682	5800000000	400000000	290000000	10100000	36400000	107000000	1250000000	244000000	182000000	347000000	301000000	304000000	11600000	23800000	12600000		1	1	1	1	1	1	1	1	1	1	1	1	1	1	1	8	7
Cluster_087700		659.24	4.98346	752939	8540000000	460000000	15300000	82400000	93400000	63300000			1936910					82600000		1	1	1	1	1	1	1	0	0	1	0	0	0	0	1	7	2
Cluster_034801		311.222	13.0032	234019	340204	210999	45300000	7160000000	146000000	746000000	271.852	247303	2522.78	158000000	986000000	6590305	7638059	8350000000		1	1	1	1	1	1	1	1	1	1	1	1	1	1	1	8	7
Cluster_093083		713.359	9.97266				6600000000	2530000000	8836364	10300000				1.29026e+06	3826534			42800000		0	0	0	1	1	1	1	0	0	0	1	1	0	0	1	4	3
Cluster_080210		595.202	7.75755		5.56111e+06	21300000	21800000	16800000	259026	1.03377e+06		5220036	38800000	4730000000	4300000000	8123770	42100000	3983839		0	1	1	1	1	1	1	0	1	1	1	1	1	1	1	7	6
Cluster_034605		311.092	9.19625	1.05738e+06	2.24859e+06	2.65279e+06	321000000	12200000	6016614	5.59053e+06		34500000	77300000	828000000	7820000000	17000000	100000000	10500000		1	1	1	1	1	1	1	0	1	1	1	1	1	1	1	8	6
Cluster_028736		275.149	8.75967	51700000	2920000000	1060000000	1.83665e+06	4186388	41400000	119000000	1.19571e+06	3500000000	412000000	371000000	495000000	151000000	29800000	19300000		1	1	1	1	1	1	1	1	1	1	1	1	1	1	1	8	7
Cluster_012422		137.023	7.92337	6880000000	33500000	68600000	2487109	20800000	20200000	54800000	63200000	191000000	661000000	577000000	526000000	9266770	19800000	57700000		1	1	1	1	1	1	1	1	1	1	1	1	1	1	1	8	7
Cluster_056201		431.228	13.9261		855985		656619	16600000		4314254		378895	887084	132000000	8910000000	33000000	42600000	1.12541e+06		0	1	0	1	1	0	1	0	1	1	1	1	1	1	1	5	6
Cluster_085380		639.135	9.06523		42800000	11400000	1660000000	7210000000	84700000	16500000		1.41537e+06	267998	1.90783e+06	1.15695e+06			103000000		0	1	1	1	1	1	1	0	1	1	1	1	0	0	1	6	5
Cluster_103813		861.282	7.88615		649765		6.54313e+06	4.97456e+06	82662.5	536.272			92200000	5810000000	3090000000	6.78902e+06	28100000	134098		0	1	0	1	1	1	1	0	0	1	1	1	1	1	1	6	5
Cluster_051456		403.139	8.44736	259319	15500000	2.12543e+06	32500000	33100000	1633390	670861		64700000	4320000000	2730000000	1790000000	11100000	38600000	7373320		1	1	1	1	1	1	1	0	1	1	1	1	1	1	1	8	6
Cluster_033593		305.118	12.3663	4.85903e+06	246000000	259000000	63700000	3720000000	1800000000	2880000000				3039685	3.92119e+06					1	1	1	1	1	1	1	0	0	0	1	1	0	0	0	7	2
Cluster_046982		377.085	0.707622	560000000	159000000	95200000	37300000	65900000	48400000	56900000	6900000000	127000000	323000000	301000000	274000000	1.12257e+06	817000000	2600000000		1	1	1	1	1	1	1	1	1	1	1	1	1	1	1	8	7
Cluster_070349		520.182	7.16219	4.12155e+06	12500000	235151		747013				7690000000	332000000	576000000	307000000	2.57785e+06	36000000			1	1	1	0	1	0	0	0	1	1	1	1	1	1	0	5	5
Cluster_048293		384.935	0.558392	380000000	7834761	8284207	143000000	156000000	335000000	458000000	221000000	1590000000	1600000000	1710000000	1690000000	629000000	459000000	458000000		1	1	1	1	1	1	1	1	1	1	1	1	1	1	1	8	7
Cluster_109253		973.313	9.6769				309000000	8550000000	24800000	20200000					5.26545e+06			25000000		0	0	0	1	1	1	1	0	0	0	0	1	0	0	1	4	2
Cluster_073257		540.195	9.05668	1.00126e+06	8430000000	452000000			327304	853812		5.41019e+06	2773512	3.38715e+06	3.94999e+06		4952.41			1	1	1	0	0	1	1	0	1	1	1	1	0	1	0	6	4
Cluster_105264		887.391	4.7545	8880000000				386573												1	0	0	0	1	0	0	0	0	0	0	0	0	0	0	2	0
Cluster_101756		827.391	12.4713	257429	1.029e+06	1.60078e+06	137000000	1350000000	4760000000	2630000000	195655							4000000000		1	1	1	1	1	1	1	1	0	0	0	0	0	0	1	7	2
Cluster_037552		327.087	10.3439	1863167	499705	151105						43500000	4450000000	2470000000	1890000000	2.43919e+06	30200000	130344		1	1	1	0	0	0	0	0	1	1	1	1	1	1	1	4	6
Cluster_089723		679.188	6.62521		1030000000	7680000000	83800000	43800000	8559194	9356610		679135	315340	136014	10436.2			40800000		0	1	1	1	1	1	1	0	1	1	1	1	0	0	1	6	5
Cluster_032281		297.243	14.4263	784648	1.02153e+06	408931	761878	560941	3570000000	5020000000	291225	1.23421e+06	1.54315e+06	4622820	17600000	195000000	242000000			1	1	1	1	1	1	1	1	1	1	1	1	1	1	0	8	6
Cluster_076805		567.207	6.97627	1.83399e+06	10500000	438652		4.61375e+06	757921	300518		4334376	294000000	6960000000	1530000000	3743860	29700000	3309377		1	1	1	0	1	1	1	0	1	1	1	1	1	1	1	7	6
Cluster_079292		587.219	4.74077		8280000000	447000000	9537502	21000000	16100000	15800000		3.59728e+06	9816048	538942				53400000		0	1	1	1	1	1	1	0	1	1	1	0	0	0	1	6	4
Cluster_088077		663.192	7.48737		8.18254e+06	23900000	8050000000	614000000	25700000	16400000		1.37554e+06	874506	20800000	11200000	107138	138505	77000000		0	1	1	1	1	1	1	0	1	1	1	1	1	1	1	7	6
Cluster_114355		1127.66	11.6226				1320000000	5810000000	463000000	1140000000								123000000		0	0	0	1	1	1	1	0	0	0	0	0	0	0	1	4	1
Cluster_064015		479.119	7.22401	1.94599e+06	35100000	43000000	29300000	2.29876e+06	578629		36599.5	7220000000	652000000	400000000	353000000	2940939	52200000	4869815		1	1	1	1	1	1	0	1	1	1	1	1	1	1	1	7	7
Cluster_100470		809.293	9.05858		8570000000	160000000	5631644	2.75138e+06				2.79227e+06		101762	33198.6					0	1	1	1	1	0	0	0	1	0	1	1	0	0	0	4	3
Cluster_075066		553.207	9.6129	1.97177e+06	1.91723e+06	6183995	7330000000	322000000	26900000	28200000		4.39061e+06	7163595	26700000	967000000	946835	8.34753e+06	330000000		1	1	1	1	1	1	1	0	1	1	1	1	1	1	1	8	6
Cluster_102627		841.406	11.8445				7199173	7850000000	652000000	207000000					2.42756e+06			611000000		0	0	0	1	1	1	1	0	0	0	0	1	0	0	1	4	2
Cluster_020236		217.029	0.643492	285000000	179000000	139000000	58700000	49800000	27400000	16600000	3820000000	1110000000	1170000000	1000000000	828000000	20500000	548000000	1920000000		1	1	1	1	1	1	1	1	1	1	1	1	1	1	1	8	7
Cluster_021966		229.144	11.8156	50300000	6260000000	269000000	43200000	34300000	104000000	179000000	66700000	581000000	419000000	320000000	289000000	79700000	83400000	75200000		1	1	1	1	1	1	1	1	1	1	1	1	1	1	1	8	7
Cluster_053995		418.894	0.501853	207000000	144000000	865000000	1430000000	2240000000	1630000000	1160000000	1000000000	6448991	2.69894e+06	181850		3.60249e+06	6.05534e+06	36900000		1	1	1	1	1	1	1	1	1	1	1	0	1	1	1	8	6
Cluster_109206		971.485	9.74192				49400000	8560000000	42100000	30700000					5.07796e+06			3.07679e+06		0	0	0	1	1	1	1	0	0	0	0	1	0	0	1	4	2
Cluster_067945		503.337	12.4607				533204	46800000	4087306	1.54079e+06		18400000	16300000	1300000000	7190000000	101000000	709770			0	0	0	1	1	1	1	0	1	1	1	1	1	1	0	5	5
Cluster_083545		623.14	9.4848		483784	2072532	133000000	8440000000	63300000	15700000		1051609	474387					169000000		0	1	1	1	1	1	1	0	1	1	0	0	0	0	1	6	3
Cluster_023575		241.107	8.73394	8200000000	187000000	76400000	4.51073e+06	10700000	14600000	45300000	4769335	31600000	17700000	17500000	18100000	2.70286e+06	775086	1.76671e+06		1	1	1	1	1	1	1	1	1	1	1	1	1	1	1	8	7
Cluster_081835		609.124	8.58363	38913.1	9343683	22700000	3080000000	5390000000	106000000	15700000			219636	627621				42600000		1	1	1	1	1	1	1	0	0	1	1	0	0	0	1	7	3
Cluster_031601		293.212	14.2852		526169		279899	566340	980000000	7520000000	35600000	7877313	2149982	1.71263e+06	7613482	68300000	2.98607e+06			0	1	0	1	1	1	1	1	1	1	1	1	1	1	0	6	6
Cluster_035248		313.238	13.0257	200840	4600.33	485746	400000000	3730000000	150000000	1410000000	67830.7		1.985e+06	601000000	2170000000	73900000	55300000	64400000		1	1	1	1	1	1	1	1	0	1	1	1	1	1	1	8	6
Cluster_038163		329.196	12.7396	4.44694e+06	49400000	30900000	1100000000	24200000	178000000	563000000	1.66421e+06	3930000000	1840000000	484000000	261000000	36300000	44200000	107000000		1	1	1	1	1	1	1	1	1	1	1	1	1	1	1	8	7
Cluster_083141		619.239	7.50221		5030000000	3410000000	9707543	7502597	1.62077e+06	814353		725306	2.9918e+06	6059196	3.78882e+06			21000000		0	1	1	1	1	1	1	0	1	1	1	1	0	0	1	6	5
Cluster_103297		853.24	6.03608		6290000000	2100000000	20900000	34300000	5321999	4.02119e+06		499250	827134	498002				8424775		0	1	1	1	1	1	1	0	1	1	1	0	0	0	1	6	4
Cluster_035608		315.253	13.8704	7.9501e+06	6729685	6894887	6.73915e+06	24300000	2170000000	4760000000	6844893	8508477	20000000	77900000	261000000	1050000000	836000000	509000000		1	1	1	1	1	1	1	1	1	1	1	1	1	1	1	8	7
Cluster_027737		269.092	6.20231	6200000000	1180000000	732000000	116000000	146000000	3.16639e+06	412538			651097		277376					1	1	1	1	1	1	1	0	0	1	0	1	0	0	0	7	2
Cluster_105881		899.411	11.9158				504000000	6640000000	998000000	224000000								3.09041e+06		0	0	0	1	1	1	1	0	0	0	0	0	0	0	1	4	1
Cluster_044922		365.16	11.5402	817788	8133001	2.07289e+06			356074	857440		7980000000	172000000	91200000	96300000	271833	563991			1	1	1	0	0	1	1	0	1	1	1	1	1	1	0	6	5
Cluster_072135		533.15	5.41942	847596	1180000000	6870000000	53800000	99400000	38700000	32800000	195961	13200000	50800000	5275665	1.7605e+06		604936	18600000		1	1	1	1	1	1	1	1	1	1	1	1	0	1	1	8	6
Cluster_004569		694.787	0.51599	31100000	7969516	112000000	444000000	1130000000	682000000	23400000	5900000000							1.96286e+06		1	1	1	1	1	1	1	1	0	0	0	0	0	0	1	7	2
Cluster_009311		1267.37	6.72629		4000000000	4320000000	1.54008e+06	369670												0	1	1	1	1	0	0	0	0	0	0	0	0	0	0	4	0
Cluster_007212		974.268	6.52831		3860000000	4440000000	4.70434e+06	2.79929e+06	172194				1.1646e+06	2.36001e+06				153766		0	1	1	1	1	1	0	0	0	1	1	0	0	0	1	5	3
Cluster_025667		255.113	8.99919	409000000	4120000000	3730000000	1.45264e+06	14300000	11700000	18600000		1.03641e+06			947.641			3.04048e+06		1	1	1	1	1	1	1	0	1	0	0	1	0	0	1	7	3
Cluster_105893		899.448	12.0715				455000000	7190000000	462000000	127000000		856889	413683					4.09455e+06		0	0	0	1	1	1	1	0	1	1	0	0	0	0	1	4	3
Cluster_051584		403.233	11.3305	1475785	10000000	2.67176e+06	110000000	17200000	7189213	13900000	1557509	30400000	815000000	6060000000	983000000	120000000	38400000	47100000		1	1	1	1	1	1	1	1	1	1	1	1	1	1	1	8	7
Cluster_027138		265.071	5.60474	1.44838e+06	39200000	7870000000	61300000	68100000	15400000	7.38705e+06	11561.7	12100000	22400000	30000000	13100000	62660.9	144227	105000000		1	1	1	1	1	1	1	1	1	1	1	1	1	1	1	8	7
Cluster_034808		311.222	13.6081		139587	829301	4446623	5230000000	484000000	2350000000	369820	273660	1.79069e+06	3526375	8459471	33600000	42500000	383000000		0	1	1	1	1	1	1	1	1	1	1	1	1	1	1	7	7
Cluster_028423		273.134	8.73408	7510000000	233000000	77800000	4.96268e+06	12400000	19000000	70800000	23100000	28300000	37600000	36800000	35500000	1.95294e+06	1.02439e+06	1.76432e+06		1	1	1	1	1	1	1	1	1	1	1	1	1	1	1	8	7
Cluster_015496		177.018	5.33874	81700000	547000000	5760000000	58500000	87200000	22100000	18700000	26500000	609000000	278000000	284000000	213000000	5232213	15300000	161000000		1	1	1	1	1	1	1	1	1	1	1	1	1	1	1	8	7
Cluster_063501		475.197	11.2545	231386	3.48473e+06	1232714	3.41494e+06	2.78861e+06	285637	2.47547e+06		1.52912e+06	520000000	3720000000	3720000000	1.78935e+06	155738	7867.85		1	1	1	1	1	1	1	0	1	1	1	1	1	1	1	8	6
Cluster_053859		417.212	7.96547		426677	9724610	200000000	22900000	5215924	3.0785e+06		2.88031e+06	7.3753e+06	1550000000	6150000000	4.51322e+06	31700000	257000000		0	1	1	1	1	1	1	0	1	1	1	1	1	1	1	7	6
Cluster_012178		135.029	0.660129	2860000000	442000000	224000000	47600000	63200000	17200000	25300000	1220000000	814000000	939000000	742000000	542000000	7853746	4.49672e+06	254000000		1	1	1	1	1	1	1	1	1	1	1	1	1	1	1	8	7
Cluster_109310		973.45	11.0768				49700000	7750000000	78400000	46100000				10375.5	7.73359e+06			300000000		0	0	0	1	1	1	1	0	0	0	1	1	0	0	1	4	3
Cluster_004100		661.177	7.15918	2344.9	1800000000	5990000000	40000000	51000000	13400000	13300000		702993	1.44348e+06	1349835	662358	27866.4	4797.63	31000000		1	1	1	1	1	1	1	0	1	1	1	1	1	1	1	8	6
Cluster_049237		389.217	12.9425		87100000	122000000	1430000000	6100000000	124000000	32600000		393812	1.37593e+06	13400000	3372.46	31208.8	66.9574	29600000		0	1	1	1	1	1	1	0	1	1	1	1	1	1	1	7	6
Cluster_104401		871.416	12.3064				144000000	2620000000	3680000000	1450000000	105801			199115	921185			2410000000		0	0	0	1	1	1	1	1	0	0	1	1	0	0	1	4	4
Cluster_038245		329.232	11.3884	49085.1	8732281	3386516	5480000000	122550	1.72884e+06	62700000	146205	1.05633e+06	1250000000	1080000000	634322	464598	831701	318000000		1	1	1	1	1	1	1	1	1	1	1	1	1	1	1	8	7
Cluster_037784		327.217	11.0176		987065	1.60642e+06	3470000000	241000000	186000000	120000000	119002	3619789	1420000000	2120000000	294000000	8979224	13300000	88600000		0	1	1	1	1	1	1	1	1	1	1	1	1	1	1	7	7
Cluster_107228		927.443	12.3332				10900000	6230000000	1340000000	281000000								42700000		0	0	0	1	1	1	1	0	0	0	0	0	0	0	1	4	1
Cluster_010756		109.028	4.40707	1.70713e+06	6553712	6008969	9387743	30000000	8625553	1.88879e+06	1.70687e+06	5800000000	520000000	795000000	597000000	864324	11400000	514091		1	1	1	1	1	1	1	1	1	1	1	1	1	1	1	8	7
Cluster_067489		501.139	9.65463	461835	22600000	27100000	1880000000	5600000000	118000000	65700000	54755.8	2.87264e+06	2.79879e+06	98255.6	44200000	149243	151585	125.81		1	1	1	1	1	1	1	1	1	1	1	1	1	1	1	8	7
Cluster_037590		327.098	9.72489	2.53904e+06	4330000000	3390000000	8.04187e+06	2.90221e+06	3.20552e+06	1.77162e+06		513404	282968	2.76497e+06	995685	14387.2	38138.5	3441.65		1	1	1	1	1	1	1	0	1	1	1	1	1	1	1	8	6
Cluster_072463		535.181	6.63855	3.89768e+06	2.92042e+06	30100000	9095456	8572764	464760			965000000	4260000000	2040000000	401000000	2.99573e+06	48500000	3.35701e+06		1	1	1	1	1	1	0	0	1	1	1	1	1	1	1	7	6
Cluster_021894		229.107	6.95927	6490000000	9010986	6033329		6235862	31200000	645000000	181000000	114000000	78000000	63300000	50400000	7.91886e+06	6.55912e+06	9627547		1	1	1	0	1	1	1	1	1	1	1	1	1	1	1	7	7
Cluster_038775		333.007	7.5508	238391	3270000000	4380000000		2.6006e+06	2.21286e+06	2.22265e+06	206319							6.63056e+06		1	1	1	0	1	1	1	1	0	0	0	0	0	0	1	6	2
Cluster_069827		517.155	5.75881	340862	454000000	6950000000	55200000	96200000	40500000	39300000	477055	5709692	9612274	6176361	1.68285e+06			40300000		1	1	1	1	1	1	1	1	1	1	1	1	0	0	1	7	6
Cluster_015000		171.101	7.7713	6750000000	54800000	25500000	3.18587e+06	17900000	32100000	415000000	88500000	78800000	67700000	63800000	41300000	2438455	4.1205e+06	5925384		1	1	1	1	1	1	1	1	1	1	1	1	1	1	1	8	7
Cluster_087957		661.358	12.8017		7200367	8512912	1720000000	5730000000	21200000	22300000		328912	6431674	51900000	67900000	1.18469e+06	459104	7.16365e+06		0	1	1	1	1	1	1	0	1	1	1	1	1	1	1	7	6
Cluster_038902		333.134	12.411	4.98143e+06	6395089	10900000	11700000	27900000	23800000	19900000	129365	7300000000	131000000	59300000	32100000	416620	332195	12517		1	1	1	1	1	1	1	1	1	1	1	1	1	1	1	8	7
Cluster_108661		959.469	10.8273				674000000	6930000000	13000000	7746575								43200000		0	0	0	1	1	1	1	0	0	0	0	0	0	0	1	4	1
Cluster_110339		999.463	12.3568					3310000000	3920000000	389000000								7.12002e+06		0	0	0	0	1	1	1	0	0	0	0	0	0	0	1	3	1
Cluster_019694		211.133	10.9632	176616	415000000	5340000000	10700000	12400000	43800000	105000000		1420000000	116000000	79500000	61000000	5567786	790569	2251662		1	1	1	1	1	1	1	0	1	1	1	1	1	1	1	8	6
Cluster_014603		167.034	6.5476	99400000	51600000	196000000	105000000	216000000	140000000	113000000	16000000	3500000000	1280000000	1040000000	768000000	62800000	63500000	39000000		1	1	1	1	1	1	1	1	1	1	1	1	1	1	1	8	7
Cluster_027127		265.071	5.31961	2107049	82600000	7280000000	61800000	67700000	16800000	8438862	569586	47400000	909764	4.16344e+06	1.81419e+06	154500	228954	129000000		1	1	1	1	1	1	1	1	1	1	1	1	1	1	1	8	7
Cluster_004028		656.884	0.556145	65400000			82900000	91400000	268000000	435000000	118000000	1330000000	1510000000	1630000000	1630000000	421000000	308000000	165000000		1	0	0	1	1	1	1	1	1	1	1	1	1	1	1	6	7
Cluster_076233		563.161	4.29727	43100000	4580000000	2870000000	30100000	24700000	3.54883e+06	3050690	12928.1	212471	424698	674107	695262			38600000		1	1	1	1	1	1	1	1	1	1	1	1	0	0	1	7	6
Cluster_095464		741.355	10.619				67300000	7260000000	135000000	80900000				1.17667e+06	89317.8			222000000		0	0	0	1	1	1	1	0	0	0	1	1	0	0	1	4	3
Cluster_021579		227.071	10.5716	1.91231e+06	159000000	157000000	2440000000	1960000000	1240000000	1360000000		62600000	44100000	28300000	68500000	393301	264581	575615		1	1	1	1	1	1	1	0	1	1	1	1	1	1	1	8	6
Cluster_038224		329.233	12.1189		4711176	1153583	6350000000	3.14178e+06	154000000	459000000	84.6123	394874	534000000	2950532	1.09511e+06	20558	30132	105000000		0	1	1	1	1	1	1	1	1	1	1	1	1	1	1	7	7
Cluster_038026		329.087	5.04723	8603653	273000000	17300000	627092	2.02981e+06	213583	83368.7	1.18924e+06	5190000000	969000000	636000000	395000000	2281602	2.21883e+06	1.12579e+06		1	1	1	1	1	1	1	1	1	1	1	1	1	1	1	8	7
Cluster_065332		487.254	12.0537		1111002	826932	144000000	25500000	7256228	20400000		10600000	172000000	5560000000	1490000000	40700000	25300000	2.96867e+06		0	1	1	1	1	1	1	0	1	1	1	1	1	1	1	7	6
Cluster_054501		421.207	8.19971		6470000000	844000000	80800000	10900000	1.52648e+06	1.89487e+06		3.86307e+06	1.69778e+06	4641560	5378789	9143.55		7431536		0	1	1	1	1	1	1	0	1	1	1	1	1	0	1	6	6
Cluster_021576		227.071	9.57672	2.5639e+06	118000000	143000000	1870000000	619000000	1810000000	2580000000	78351.1	3.2202e+06	170000000	76400000	23900000	927203	622025	651434		1	1	1	1	1	1	1	1	1	1	1	1	1	1	1	8	7
Cluster_048838		387.202	12.0536	118000000	5930000000	491000000	21300000	46400000	53300000	469000000	542835	136000000	73200000	39000000	32800000	1.02097e+06	3.07308e+06	14400000		1	1	1	1	1	1	1	1	1	1	1	1	1	1	1	8	7
Cluster_083842		625.212	7.71988		14300000	17100000	12700000	3.05953e+06	86511.7	129980		914376	22100000	3480000000	3840000000	9210925	33000000	491527		0	1	1	1	1	1	1	0	1	1	1	1	1	1	1	7	6
Cluster_020504		218.102	3.64726	7230000000	54600000	30700000	6.38429e+06	13200000	6002789	7.42654e+06	9509732	7333748	6.6379e+06	4674141	3.90041e+06		348089	134000000		1	1	1	1	1	1	1	1	1	1	1	1	0	1	1	8	6
Cluster_003878		647.161	7.27465		16400000	24700000	2370000000	4810000000	78800000	66600000		3.20921e+06	2.0212e+06	1.39293e+06	1.6941e+06			171000000		0	1	1	1	1	1	1	0	1	1	1	1	0	0	1	6	5
Cluster_070483		521.171	0.699681	544000000	107000000	47800000	3.02103e+06	9276900	1.74367e+06	2.32764e+06	3720000000	676000000	893000000	773000000	590000000		5.97965e+06	26500000		1	1	1	1	1	1	1	1	1	1	1	1	0	1	1	8	6
Cluster_021390		225.112	8.30962	41300000	4310000000	91300000	5.49505e+06	18500000	70000000	395000000	225252	1320000000	398000000	412000000	262000000	14700000	36300000	33000000		1	1	1	1	1	1	1	1	1	1	1	1	1	1	1	8	7
Cluster_090123		683.182	4.28174	7240000000	64200000	24800000	538390					1.89138e+06	24664.7					146754		1	1	1	1	0	0	0	0	1	1	0	0	0	0	1	4	3
Cluster_107944		943.475	12.0735			375605	17400000	6870000000	313000000	98500000								343000000		0	0	1	1	1	1	1	0	0	0	0	0	0	0	1	5	1
Cluster_026059		257.139	8.68769	66900000	5290000000	180000000	1.4558e+06	4.19854e+06	45000000	190000000	1.65657e+06	1280000000	92400000	78000000	56500000	4.49332e+06	10400000	3.22918e+06		1	1	1	1	1	1	1	1	1	1	1	1	1	1	1	8	7
Cluster_062670		471.129	8.48855	5054070	5080000000	1980000000	12100000	2.44324e+06	917990	3.71883e+06		2.11862e+06	128000000	52000000	17000000	372947	2597359	45700000		1	1	1	1	1	1	1	0	1	1	1	1	1	1	1	8	6
Cluster_091270		695.204	4.12845	3757742	5450000000	1600000000	71300000	90700000	14600000	13200000		693286						10400000		1	1	1	1	1	1	1	0	1	0	0	0	0	0	1	7	2
Cluster_030924		289.165	8.38123	781644	6990000000	190000000	9420106	13300000	5.89671e+06	6714613		3.68722e+06		3618490	1.98489e+06		2157.94	26100000		1	1	1	1	1	1	1	0	1	0	1	1	0	1	1	8	4
Cluster_032624		299.186	8.95633	743321	1950000000	5240000000	2.79883e+06	2.72232e+06	6718283	4715084		3343661	2031.27	466271	706026			181000000		1	1	1	1	1	1	1	0	1	1	1	1	0	0	1	7	5
Cluster_087781		659.473	11.5386				4170000000	1330000000	80800000	944000000			5910103	624000000	56900000			8791126		0	0	0	1	1	1	1	0	0	1	1	1	0	0	1	4	4
Cluster_054440		421.162	5.79587	41200000	171000000	5970000000	64600000	43700000	3055597	3.89774e+06	120379	871274	603000000	213000000	70500000	351534	1.30999e+06	42700000		1	1	1	1	1	1	1	1	1	1	1	1	1	1	1	8	7
Cluster_076726		567.113	8.77938			2.31649e+06	2780000000	4310000000	41200000	3.16417e+06		250388	1.15306e+06	2.67546e+06				114000000		0	0	1	1	1	1	1	0	1	1	1	0	0	0	1	5	4
Cluster_072126		533.15	4.17608	18100000	4380000000	1840000000	395000000	357000000	44700000	36600000	6.41461e+06	5.3306e+06	3694588	2.46722e+06	1.28573e+06		434020	281000000		1	1	1	1	1	1	1	1	1	1	1	1	0	1	1	8	6
Cluster_051229		401.217	12.192	2.14282e+06	5200000000	945000000	108000000	13100000	20000000	437000000	104149	17000000	69600000	232000000	35800000	9817830	9994986	2.04635e+06		1	1	1	1	1	1	1	1	1	1	1	1	1	1	1	8	7
Cluster_053860		417.213	8.21705		6779291	8743845	8621430	2.68392e+06	223499	862932		2595412	5694525	444000000	6540000000	5.04154e+06	31300000	1.70803e+06		0	1	1	1	1	1	1	0	1	1	1	1	1	1	1	7	6
Cluster_089953		681.218	9.4422		7.45282e+06	11800000	5660000000	1080000000	121000000	76700000		3619289	20800000	7.0055e+06	13800000			30100000		0	1	1	1	1	1	1	0	1	1	1	1	0	0	1	6	5
Cluster_065334		487.254	12.2332		4771125	586518	32800000	61100000		62600000		186000000	4860000000	1080000000	675000000	39300000	24600000	3.58518e+06		0	1	1	1	1	0	1	0	1	1	1	1	1	1	1	6	6
Cluster_091518		697.249	9.11786		3.05353e+06		5600000000	272000000	24700000	24500000		2733402	10400000	26300000	1030000000	644526	4.72898e+06	64700000		0	1	0	1	1	1	1	0	1	1	1	1	1	1	1	6	6
Cluster_018128		199.133	8.13924	5690000000	16300000	7.22304e+06		6574519	41600000	827000000	117000000	88200000	85900000	57200000	52400000	2973219	5.55119e+06	15100000		1	1	1	0	1	1	1	1	1	1	1	1	1	1	1	7	7
Cluster_062103		467.212	8.61088	453156	200913	277543	5430000000	1480000000	25100000	25900000		2.5826e+06	1121879	1.25481e+06	2.96307e+06	22700.6	185313	56500000		1	1	1	1	1	1	1	0	1	1	1	1	1	1	1	8	6
Cluster_001047		426.116	6.02075	986578	4810000000	1950000000	20900000	32000000	6181950	3.60733e+06	121069	2.09562e+06	9050310	1.99132e+06	236469			8244342		1	1	1	1	1	1	1	1	1	1	1	1	0	0	1	7	6
Cluster_000017		444.994	12.4787		1.1257e+06	1.08197e+06	81200000	7.68852e+06	5.59095e+06	15800000	391050	613000000	4380000000	1050000000	607000000	60900000	36400000	12900000		0	1	1	1	1	1	1	1	1	1	1	1	1	1	1	7	7
Cluster_084700		633.182	8.14625		20200000	41400000	6330000000	317000000	42800000	28300000		2.70648e+06	3092647	1.12184e+06	2628469			96800000		0	1	1	1	1	1	1	0	1	1	1	1	0	0	1	6	5
Cluster_084047		627.172	8.32189	57600000	4630000000	1990000000	26300000	32900000	6.05158e+06	3577257		1.52537e+06	997041	30800000	5501283			2.13658e+06		1	1	1	1	1	1	1	0	1	1	1	1	0	0	1	7	5
Cluster_014131		162.031	7.8933	60439.2		7474.76			157168			63600000	5180000000	1010000000	517000000	15000000	119000000	584287		1	0	1	0	0	1	0	0	1	1	1	1	1	1	1	4	6
Cluster_006959		950.276	6.72688		3230000000	3530000000	4068548	1.64315e+06					2.48102e+06	7656.7				179598		0	1	1	1	1	0	0	0	0	1	1	0	0	0	1	4	3
Cluster_077637		573.291	12.8462	1.40074e+06	1.711e+06	2.17778e+06	233000000	65000000	12500000	10800000	1.46691e+06	1220000000	3480000000	1240000000	495000000	14600000	46800000	83400000		1	1	1	1	1	1	1	1	1	1	1	1	1	1	1	8	7
Cluster_094228		727.245	6.14445		14300000	6246451	23900000	19500000	4.32895e+06	4.74629e+06		4.04378e+06	2610000000	3860000000	219000000	878703	21400000	11800000		0	1	1	1	1	1	1	0	1	1	1	1	1	1	1	7	6
Cluster_038091		329.139	12.8875	571137	375000000	6290000000	269028	51300000		3.39501e+06	57133.6	3.46748e+06	1.98315e+06	769138	2656379	475120	33314.4	81807.4		1	1	1	1	1	0	1	1	1	1	1	1	1	1	1	7	7
Cluster_004895		724.871	0.553625	35000000			62200000	64900000	220000000	382000000	74400000	1150000000	1350000000	1480000000	1550000000	351000000	247000000	111000000		1	0	0	1	1	1	1	1	1	1	1	1	1	1	1	6	7
Cluster_102456		839.312	9.3486		4300909		3490000000	3200000000	19100000	12900000					1.24372e+06			24500000		0	1	0	1	1	1	1	0	0	0	0	1	0	0	1	5	2
Cluster_011184		117.018	1.69885	198000000	51200000	37300000	5638916	8123092	15700000	67100000	2010000000	1010000000	1240000000	1050000000	975000000	44200000	140000000	293000000		1	1	1	1	1	1	1	1	1	1	1	1	1	1	1	8	7
Cluster_034817		311.222	13.3302	210907	98853.9	1586.93	2.26914e+06	4420000000	165000000	1610000000	1054.65	204864	143516	8004584	486000000	7265552	16100000	107000000		1	1	1	1	1	1	1	1	1	1	1	1	1	1	1	8	7
Cluster_088081		663.192	8.0321		69600000	252000000	5390000000	827000000	63400000	49400000	2.50777e+06		469568	8404003	10300000			5.56174e+06		0	1	1	1	1	1	1	1	0	1	1	1	0	0	1	6	5
Cluster_067793		503.14	4.14722	132000000	4820000000	1390000000	143000000	137000000	15700000	14800000	3047827	3.15061e+06	9209226	815741	268489			69300000		1	1	1	1	1	1	1	1	1	1	1	1	0	0	1	7	6
Cluster_061096		461.166	5.80571	1.90333e+06	469420	370000000		1.17484e+06	376910	287804	233629	4.8654e+06	4540000000	1500000000	252000000	1.18578e+06	22400000	2.14734e+06		1	1	1	0	1	1	1	1	1	1	1	1	1	1	1	7	7
Cluster_064605		483.129	9.38962		177000000	1280000000	4070000000	534000000	312000000	261000000	2.67993e+06	1178282	2309345	4.00564e+06	2.10547e+06	56453.3	209243	113000000		0	1	1	1	1	1	1	1	1	1	1	1	1	1	1	7	7
Cluster_004159		665.193	4.08933	565532	5550000000	1070000000	5868686	12200000	877532	1.4468e+06		21629.1						3.59529e+06		1	1	1	1	1	1	1	0	1	0	0	0	0	0	1	7	2
Cluster_037104		325.092	4.51683	1.04261e+06	4160000000	2390000000	11300000	14500000	3573354	2.48384e+06	291932	983389	6376349	1.27961e+06	2.92432e+06	151677		27900000		1	1	1	1	1	1	1	1	1	1	1	1	1	0	1	7	7
Cluster_005989		839.224	5.77125		5770000000	627000000	86700000	64300000	10600000	6948069			26400000	4911048				42000000		0	1	1	1	1	1	1	0	0	1	1	0	0	0	1	6	3
Cluster_074506		549.197	7.76719	426876	156000000	172000000	19300000	6363479	825427	123096		9847511	23800000	3280000000	2900000000	2.3449e+06	29100000	5329168		1	1	1	1	1	1	1	0	1	1	1	1	1	1	1	8	6
Cluster_043531		357.191	12.8847	489716	3810000000	1720000000	4923382	24100000	61200000	710000000	205365	70200000	24300000	60000000	72600000	3.24385e+06	778214	14800000		1	1	1	1	1	1	1	1	1	1	1	1	1	1	1	8	7
Cluster_028724		275.151	5.1597	476432	12200000		4.5003e+06	6120000000	180000000	56000000	210003	2.64956e+06	97100000	69100000	14600000	466396	233696	155000000		1	1	0	1	1	1	1	1	1	1	1	1	1	1	1	7	7
Cluster_047564		380.155	3.84494	6490000000	19800000	5.75713e+06	997872	2.04362e+06	631760	1.05758e+06	6877793	5.2963e+06	16100000	4591488	1.83197e+06		78346.7	32800000		1	1	1	1	1	1	1	1	1	1	1	1	0	1	1	8	6
Cluster_046742		375.193	12.6481	192935	17900000	2.36584e+06	126000000	1340000000	27300000	26000000		44000000	152000000	1920000000	2880000000	11400000	23800000	9536764		1	1	1	1	1	1	1	0	1	1	1	1	1	1	1	8	6
Cluster_031456		293.103	7.58147	12900000	11600000	2.16078e+06		3.55998e+06	1.35252e+06	313543	1289.01	4510000000	523000000	516000000	953000000	1.08994e+06	6707944			1	1	1	0	1	1	1	1	1	1	1	1	1	1	0	7	6
Cluster_105894		899.449	12.1379				246000000	5770000000	371000000	128000000										0	0	0	1	1	1	1	0	0	0	0	0	0	0	0	4	0
Cluster_075874		559.311	12.9572		2.19167e+06	274798	45600000	129000000	15900000	8814827		1.11615e+06	174000000	3930000000	2170000000	20900000	32500000	51100000		0	1	1	1	1	1	1	0	1	1	1	1	1	1	1	7	6
Cluster_029500		281.066	5.55319	398000000	5230000000	612000000	43300000	70700000	20000000	18800000	799062	6551972	54800000	15100000	7.68868e+06	198605	86749.2	31800000		1	1	1	1	1	1	1	1	1	1	1	1	1	1	1	8	7
Cluster_019621		211.075	12.0521	1.90639e+06	87300000	122000000	33100000	3310000000	1260000000	1650000000							138585			1	1	1	1	1	1	1	0	0	0	0	0	0	1	0	8	0
Cluster_042523		353.102	10.9707	472546	1.20442e+06	215127						6493568	1420000000	3410000000	1600000000	1.47525e+06	11400000	713114		1	1	1	0	0	0	0	0	1	1	1	1	1	1	1	4	6
Cluster_019129		207.065	7.97531	11500000		578827			496975	3653842	3.43637e+06	41300000	5020000000	1020000000	313000000	5456532	59800000	231478		1	0	1	0	0	1	1	1	1	1	1	1	1	1	1	5	7
Cluster_003850		645.182	7.38063		1560000000	4710000000	42500000	65200000	15800000	11600000		1.62854e+06	2.1024e+06	4512408	83079.6			21000000		0	1	1	1	1	1	1	0	1	1	1	1	0	0	1	6	5
Cluster_096267		751.282	6.61795		3980000000	2310000000	3.8228e+06	5193357	625097	659241		205432	70100000	8.22575e+06	2.0325e+06		180466	9530716		0	1	1	1	1	1	1	0	1	1	1	1	0	1	1	7	5
Cluster_029804		283.068	3.07762	6300000000	28300000	15500000	2.30619e+06	6230573	1.39694e+06	900793	2108282	375637	159893	301251	23854.7					1	1	1	1	1	1	1	1	1	1	1	1	0	0	0	7	5
Cluster_076810		567.208	7.59618	199247	15000000	14200000	38800000	24100000	3.73157e+06	4.23658e+06		162167	109000000	4560000000	1580000000	2838432	39800000	21700000		1	1	1	1	1	1	1	0	1	1	1	1	1	1	1	8	6
Cluster_029853		283.103	1.20416	6270000000	36800000	21600000	5756173	11000000	5.90546e+06	7012194	246408	494555	643706	76335.2	78723.5		106033	169000000		1	1	1	1	1	1	1	1	1	1	1	1	0	1	1	8	6
Cluster_005852		823.23	5.88552		6170000000	142000000	14500000	24300000	3735271	2.67433e+06			439976					9825504		0	1	1	1	1	1	1	0	0	1	0	0	0	0	1	6	2
Cluster_041320		345.228	11.0312		89900000	215000000	797000000	38000000	21100000	23900000		3670000000	656000000	447000000	342000000	2.96626e+06	26900000	6580757		0	1	1	1	1	1	1	0	1	1	1	1	1	1	1	7	6
Cluster_101885		829.406	11.3767				172000000	4240000000	1420000000	452000000			91752.2	16000000				584000000		0	0	0	1	1	1	1	0	0	1	1	0	0	0	1	4	3
Cluster_065504		488.25	8.22249	1.74468e+06	5110000000	1100000000	2.39074e+06	2171541	1.06843e+06	319566		10500000	2.82532e+06	9620610	43300000			5408335		1	1	1	1	1	1	1	0	1	1	1	1	0	0	1	7	5
Cluster_003853		645.364	12.8504		2.76959e+06	928895	194000000	5720000000	112000000	120000000		3.54377e+06	33400000	51800000	24800000	255338	777961	8017015		0	1	1	1	1	1	1	0	1	1	1	1	1	1	1	7	6
Cluster_005968		837.245	6.17382		4710000000	1510000000	1.06557e+06	3.6555e+06	959600	374129		488837	7709240	3848751				737661		0	1	1	1	1	1	1	0	1	1	1	0	0	0	1	6	4
Cluster_031589		293.212	14.3967	435865	2.12587e+06	1.83085e+06	6220433	80100000	1390000000	4680000000			220.28	4.46556e+06	14300000	65300000	37700000	362000000		1	1	1	1	1	1	1	0	0	1	1	1	1	1	1	8	5
Cluster_079858		591.462	14.2271						934000000	5280000000						491419		220000000		0	0	0	0	0	1	1	0	0	0	0	0	1	0	1	2	2
Cluster_046704		375.144	6.20721	1359886	318653	1080000000		2.5099e+06	884364	575526		8.03345e+06	3660000000	1120000000	345000000	1642048	29200000	23000000		1	1	1	0	1	1	1	0	1	1	1	1	1	1	1	7	6
Cluster_024264		245.102	8.88875	4110000000	22600000	20200000	2273822	3889555	19100000	396000000	225000000	559000000	324000000	266000000	227000000	14000000	20500000	12400000		1	1	1	1	1	1	1	1	1	1	1	1	1	1	1	8	7
Cluster_034077		307.191	12.2547	668019	835435	403034	2180000000	84800000	88400000	119000000	54479.9		1280000000	2230000000	191000000	5.4881e+06	22500000	8.22269e+06		1	1	1	1	1	1	1	1	0	1	1	1	1	1	1	8	6
Cluster_111826		1039.33	6.69378		11300000	17200000	3905807					45900000	247000000	5260000000	581000000	652407	17300000			0	1	1	1	0	0	0	0	1	1	1	1	1	1	0	4	5
Cluster_020807		221.071	6.18713	4495338	19944.8		4410000000	1510000000	91800000	96000000	481611	8793450	4712493	12200000	16200000		355986	82300000		1	1	0	1	1	1	1	1	1	1	1	1	0	1	1	7	6
Cluster_106394		909.433	12.7815			405823	41000000	2390000000	2830000000	860000000	128646						390235	355000000		0	0	1	1	1	1	1	1	0	0	0	0	0	1	1	6	2
Cluster_115698		1187.26	9.33622				2189382	6090000000												0	0	0	1	1	0	0	0	0	0	0	0	0	0	0	2	0
Cluster_017176		191.034	5.39208	1.16531e+06	669238						2.2298e+06	4240000000	675000000	663000000	500000000	5845285	109000000			1	1	0	0	0	0	0	1	1	1	1	1	1	1	0	3	6
Cluster_087518		657.348	13.2943		2.51432e+06	1.65358e+06	36600000	155000000	4466769	7.98018e+06		34500000	225000000	3530000000	2020000000	8011934	21100000	7.95669e+06		0	1	1	1	1	1	1	0	1	1	1	1	1	1	1	7	6
Cluster_067508		501.16	5.4909	737682	29500000	5930000000	15700000	29800000	10800000	10200000	8362.03	4.09962e+06	3.0594e+06	1.8563e+06	120115			115000000		1	1	1	1	1	1	1	1	1	1	1	1	0	0	1	7	6
Cluster_040354		341.196	10.4393	4.37943e+06	3390000000	693000000	61000000	14600000	19700000	86800000		108000000	1280000000	179000000	185000000	7965188	16100000	1.34449e+06		1	1	1	1	1	1	1	0	1	1	1	1	1	1	1	8	6
Cluster_116856		1263.78	13.6066						5470000000	521000000										0	0	0	0	0	1	1	0	0	0	0	0	0	0	0	2	0
Cluster_011784		128.034	1.44461	262000000	54000000	35600000	5560920	13900000	7370761	12700000	1910000000	1560000000	834000000	686000000	581000000	9161140	110000000	406000000		1	1	1	1	1	1	1	1	1	1	1	1	1	1	1	8	7
Cluster_032208		297.17	11.7111	3.74404e+06	4890000000	976000000	17800000	14400000	13300000	27200000	387820	6376616		372849	701131	502086	385178	413136		1	1	1	1	1	1	1	1	1	0	1	1	1	1	1	8	6
Cluster_094030		725.208	8.46679		34000000	37800000	4840000000	990000000	18600000	13500000			7648019	5.66745e+06				32700000		0	1	1	1	1	1	1	0	0	1	1	0	0	0	1	6	3
Cluster_020062		215.091	4.76275	39200000		2.40563e+06	103557	796613	264806	1.29612e+06	13400000	101000000	4860000000	618000000	295000000	11600000	4.56634e+06	5.55804e+06		1	0	1	1	1	1	1	1	1	1	1	1	1	1	1	7	7
Cluster_068650		509.129	7.14655	69500000	5.74525e+06	437926		310139		18100000	1066428	4620000000	559000000	321000000	342000000	1.79526e+06	43300000	614438		1	1	1	0	1	0	1	1	1	1	1	1	1	1	1	6	7
Cluster_033355		303.217	13.2771	50138.7					1.09114e+06		1.07505e+06	15100000	320000000	1780000000	3580000000	242000000		124897		1	0	0	0	0	1	0	1	1	1	1	1	1	0	1	2	7
Cluster_076234		563.161	4.50627		3490000000	2360000000	34400000	28900000	4243856	3516206	120506	1.23551e+06	1.61918e+06	1.33236e+06	728446		8014.6	36400000		0	1	1	1	1	1	1	1	1	1	1	1	0	1	1	7	6
Cluster_021060		223.094	9.33873	3660000000	39500000	47500000	5406662		224000000	627000000	746000000	155000000	125000000	122000000	121000000	38700000	47200000	37300000		1	1	1	1	0	1	1	1	1	1	1	1	1	1	1	7	7
Cluster_089528		677.171	6.5645		3750000000	1970000000	115000000	59000000	7.49435e+06	4.76699e+06		2926425		761571				6889747		0	1	1	1	1	1	1	0	1	0	1	0	0	0	1	6	3
Cluster_104420		871.453	12.6229	242351			6.15893e+06	242000000	4080000000	1550000000								1090000000		1	0	0	1	1	1	1	0	0	0	0	0	0	0	1	5	1
Cluster_027623		268.097	10.8298	134336	3200000000	1190000000	1.3275e+06		4.54352e+06	5793154	9244.09	680000000	420000000	217000000	152000000	721995	9206055	4.12002e+06		1	1	1	1	0	1	1	1	1	1	1	1	1	1	1	7	7
Cluster_000025		446.843	7.41836	380816	18800000	19000000	4790000000	975000000	45500000	5.67921e+06	42970.6	2.37017e+06	453542	2.97153e+06	545300			314000000		1	1	1	1	1	1	1	1	1	1	1	1	0	0	1	7	6
Cluster_034760		311.186	12.3537	7.16259e+06	947000000	4150000000	234000000	32900000	94300000	303000000	372079	68400000		14800000	2.53914e+06	1.32716e+06	1.01226e+06	3.10816e+06		1	1	1	1	1	1	1	1	1	0	1	1	1	1	1	8	6
Cluster_038662		331.248	11.2877				940000000	974000000	37600000	17800000			9884900	2150000000	1710000000	4643328	13800000	12200000		0	0	0	1	1	1	1	0	0	1	1	1	1	1	1	5	5
Cluster_028436		273.134	7.12481	5340000000	9092922	2.7738e+06	3.57731e+06	7753849	11600000	162000000	110000000	61500000	57400000	28400000	34100000	2.63518e+06	4503772	5.81314e+06		1	1	1	1	1	1	1	1	1	1	1	1	1	1	1	8	7
Cluster_057732		441.197	6.23869			37900000		41125.6			18172.1	5677809	1860000000	3460000000	464000000	1223481	20100000	2.07106e+06		0	0	1	0	1	0	0	1	1	1	1	1	1	1	1	3	7
Cluster_014478		165.055	6.54726	110000000	394193	490312	350190	651837	224195	594004		3580000000	1070000000	599000000	432000000	22300000	45000000	10200000		1	1	1	1	1	1	1	0	1	1	1	1	1	1	1	8	6
Cluster_040875		343.248	12.6869	84421.6	3303446	3.99122e+06	108000000	4680000000	195000000	717000000				16400000	84500000	1.78969e+06	592530	49200000		1	1	1	1	1	1	1	0	0	0	1	1	1	1	1	8	4
Cluster_005589		797.215	6.11594		745000000	4660000000	134000000	145000000	15700000	19700000		15500000	19500000	38400000	9538035		4.55474e+06	7426281		0	1	1	1	1	1	1	0	1	1	1	1	0	1	1	7	5
Cluster_061021		461.108	7.1217	8528169	4540000000	1080000000	69200000	58700000	7535842	3628602		21500000	4378900	4.90492e+06	1.23958e+06		586253	5831767		1	1	1	1	1	1	1	0	1	1	1	1	0	1	1	8	5
Cluster_078767		583.202	5.55589	4.8672e+06	3569964	18000000	321557	10400000	108819			39600000	4820000000	622000000	273000000	2.48303e+06	49800000	18686.8		1	1	1	1	1	1	0	0	1	1	1	1	1	1	1	7	6
Cluster_004506		691.188	8.00823		14300000	22200000	851000000	4840000000	60900000	8501645				43207.6	26430.1			178000000		0	1	1	1	1	1	1	0	0	0	1	1	0	0	1	6	3
Cluster_103350		853.407	12.7584	126751			18800000	4740000000	905000000	126000000					2.83674e+06			2.2868e+06		1	0	0	1	1	1	1	0	0	0	0	1	0	0	1	5	2
Cluster_058240		444.109	7.45776	2.46093e+06	5390000000	347000000	21100000	19700000	2.56301e+06	3.10749e+06	32283.4	990102		2600.01	817303			22800000		1	1	1	1	1	1	1	1	1	0	1	1	0	0	1	7	5
Cluster_045167		367.103	6.58862	2381402	33200000	22200000	45000000	52700000	9454023	5.24633e+06	138463	163000000	2980000000	1630000000	813000000	15900000	11200000	67300000		1	1	1	1	1	1	1	1	1	1	1	1	1	1	1	8	7
Cluster_027189		265.105	8.76646	2450000000	272000000	236000000	3.08211e+06	19600000	177000000	1370000000	379000000	229000000	216000000	205000000	183000000	19900000	39400000	22600000		1	1	1	1	1	1	1	1	1	1	1	1	1	1	1	8	7
Cluster_029392		279.232	15.6663						589000000	5150000000					4536.31	9046860				0	0	0	0	0	1	1	0	0	0	0	1	1	0	0	2	2
Cluster_018829		205.107	6.84428	604000000	56800000	20300000	14200000	17000000	7.62938e+06	78900000		94500000	73600000	573000000	4200000000	6.43455e+06	401113	14800000		1	1	1	1	1	1	1	0	1	1	1	1	1	1	1	8	6
Cluster_074552		549.254	7.57651					1.44231e+06		16653.1		746554	4.00377e+06	1440000000	4280000000	2.38007e+06	19400000			0	0	0	0	1	0	1	0	1	1	1	1	1	1	0	3	5
Cluster_055557		428.113	8.00361	1640000000	31600000	34200000	4.89551e+06	46800000	425000000	1280000000	1100000000	284000000	417000000	207000000	192000000	33700000	61100000	59500000		1	1	1	1	1	1	1	1	1	1	1	1	1	1	1	8	7
Cluster_033599		305.118	12.886	4620404	322000000	323000000	83100000	1210000000	1150000000	2580000000		803618	2.70316e+06	4923968	7.1117e+06					1	1	1	1	1	1	1	0	1	1	1	1	0	0	0	7	4
Cluster_005853		823.23	5.50121		5040000000	522000000	18300000	16500000	2724751	2660235			5277256					19800000		0	1	1	1	1	1	1	0	0	1	0	0	0	0	1	6	2
Cluster_012014		131.07	6.03447	4020000000	96800000	68000000	26300000	66100000	85800000	422000000	219000000	152000000	110000000	128000000	167000000	40400000	19900000	468000000		1	1	1	1	1	1	1	1	1	1	1	1	1	1	1	8	7
Cluster_110548		1003.5	11.1851				11500000	5540000000	11200000	7010061								17500000		0	0	0	1	1	1	1	0	0	0	0	0	0	0	1	4	1
Cluster_091259		695.203	4.49254		5130000000	420000000	5.63474e+06	7790324	2.71664e+06	5156920								6.41972e+06		0	1	1	1	1	1	1	0	0	0	0	0	0	0	1	6	1
Cluster_047037		377.142	15.3072					193089	3240000000	2080000000	3.04796e+06	871860	2.21421e+06	9390653	43700000	185000000	117000000	2.49922e+06		0	0	0	0	1	1	1	1	1	1	1	1	1	1	1	4	7
Cluster_031600		293.212	13.9229	566566	508232	644036	6815.01	2.68438e+06	3340000000	2160000000			653904	4.29273e+06		56600000	13500000	218000000		1	1	1	1	1	1	1	0	0	1	1	0	1	1	1	8	4
Cluster_015444		175.096	3.87942	1960000000	53300000	488000000	1.29884e+06	3.73475e+06	10400000	84600000	207000000	149000000	1820000000	525000000	218000000	35500000	18200000	7.36611e+06		1	1	1	1	1	1	1	1	1	1	1	1	1	1	1	8	7
Cluster_034400		309.206	13.9408	153215	2.56726e+06	368965	27000000	1720000000	563000000	3130000000	591163		18800000	86200000	461784	2200384	47009.4	28700000		1	1	1	1	1	1	1	1	0	1	1	1	1	1	1	8	6
Cluster_004720		708.718	4.28548		4840000000	686000000	6.67349e+06	6.40289e+06	1332580	1.34302e+06		666568						14400000		0	1	1	1	1	1	1	0	1	0	0	0	0	0	1	6	2
Cluster_050317		396.165	5.08174	741831	1.7771e+06	63194.1	1.54295e+06	5440000000	45200000	16600000	197052	1.24872e+06	16200000	3892883	1.94797e+06			4.51862e+06		1	1	1	1	1	1	1	1	1	1	1	1	0	0	1	7	6
Cluster_015243		173.117	11.6142	7276924	3240000000	391000000	42300000	33700000	71900000	139000000	5.57087e+06	660000000	247000000	317000000	332000000	44900000	20300000	214000000		1	1	1	1	1	1	1	1	1	1	1	1	1	1	1	8	7
Cluster_091267		695.204	3.53756		5130000000	358000000	7345964	8757306	1.66967e+06	2.45548e+06	137426	5514257			175937			4014775		0	1	1	1	1	1	1	1	1	0	0	1	0	0	1	6	4
Cluster_078240		579.171	5.37321	949286	717000000	4720000000	26700000	22700000	4.90973e+06	5186846		2.44809e+06	5929760	1.24133e+06	122162			20300000		1	1	1	1	1	1	1	0	1	1	1	1	0	0	1	7	5
Cluster_017459		193.05	4.19341	201952		890567	409514	242541	39207.3	9453.08	6.81903e+06	2130000000	1570000000	1080000000	706000000	10319	230233	42079.3		1	0	1	1	1	1	1	1	1	1	1	1	1	1	1	7	7
Cluster_078764		583.202	5.10434	1481289	3370000000	1930000000	9303821	9516060	1.38843e+06	1509355		650294	135000000	22500000	5981001		1.19133e+06	10900000		1	1	1	1	1	1	1	0	1	1	1	1	0	1	1	8	5
Cluster_081460		605.224	6.78105	2320802	5100000000	227000000	64300000	60300000	6914686	4.05381e+06		440554	7670176	9033898	879874			13800000		1	1	1	1	1	1	1	0	1	1	1	1	0	0	1	7	5
Cluster_110931		1013.48	12.6823				49000000	5410000000	19900000	1.71163e+06								8845680		0	0	0	1	1	1	1	0	0	0	0	0	0	0	1	4	1
Cluster_095782		745.256	5.12229		42700000	5100000000	9007650	9094545	2634156	2.54978e+06		41700000	237000000	10500000	5526806		1.34782e+06	10100000		0	1	1	1	1	1	1	0	1	1	1	1	0	1	1	7	5
Cluster_080822		599.307	13.1344		221532	288416	32500000	34600000	96288.4	5968260		94300000	604000000	3470000000	1200000000	7.68077e+06	23500000	30600000		0	1	1	1	1	1	1	0	1	1	1	1	1	1	1	7	6
Cluster_083772		625.119	8.17078	16800000	33400000	54900000	3220000000	2040000000	58600000	7388594		995934						15100000		1	1	1	1	1	1	1	0	1	0	0	0	0	0	1	7	2
Cluster_032811		301.071	9.60613	4099930	2.21997e+06	43300000	4801904	7.51581e+06	1.91251e+06	1.49584e+06	131155	1070000000	1830000000	1220000000	1240000000	2.19906e+06	37900000	4.03017e+06		1	1	1	1	1	1	1	1	1	1	1	1	1	1	1	8	7
Cluster_117655		1331.45	10.1064				868000000	4560000000												0	0	0	1	1	0	0	0	0	0	0	0	0	0	0	2	0
Cluster_095793		745.271	8.67015		997185	15400000	374000000	15500000	1.54033e+06	1.89606e+06		451689	10000000	328000000	4660000000	3035164	18700000	6164813		0	1	1	1	1	1	1	0	1	1	1	1	1	1	1	7	6
Cluster_081628		607.166	6.24147		5160000000	201000000	10500000	19400000	5477954	6774553		1.46833e+06	1241600	1.1903e+06	392676			27900000		0	1	1	1	1	1	1	0	1	1	1	1	0	0	1	6	5
Cluster_078513		581.187	6.63653	11700000	4892217	24800000	121000000	21000000	1.27261e+06	1.7455e+06		9602967	3620000000	1380000000	193000000	1.24813e+06	26300000	4.04855e+06		1	1	1	1	1	1	1	0	1	1	1	1	1	1	1	8	6
Cluster_035923		317.16	7.75043	285000000	1780000000	29000000	641196	5083242	33800000	171000000	1.38494e+06	2140000000	290000000	279000000	250000000	90600000	12900000	22200000		1	1	1	1	1	1	1	1	1	1	1	1	1	1	1	8	7
Cluster_033596		305.118	12.5288	2.6696e+06	123000000	147000000	36800000	2510000000	1030000000	1500000000		1113107						599803		1	1	1	1	1	1	1	0	1	0	0	0	0	0	1	7	2
Cluster_040846		343.212	13.114	6.01159e+06	61800000	28800000	1090000000	782000000	39900000	77000000	3.91296e+06	600000000	1700000000	774000000	161000000	13800000	22200000	80900000		1	1	1	1	1	1	1	1	1	1	1	1	1	1	1	8	7
Cluster_076244		563.161	5.75791	780000	361000000	4640000000	58400000	72900000	25500000	22600000		14300000	70300000	33400000	1.97895e+06		147484	16200000		1	1	1	1	1	1	1	0	1	1	1	1	0	1	1	8	5
Cluster_072425		535.181	4.87133	272000000	9130086	5887176	1355.95				339210	1.57582e+06	4630000000	354000000	13500000			70834.8		1	1	1	1	0	0	0	1	1	1	1	1	0	0	1	4	6
Cluster_036178		319.139	7.62321	22100000	1.00092e+06	31834.8			9198.5	82048.2	18700000	4450000000	285000000	299000000	204000000	1.65421e+06	1.96988e+06	6205.67		1	1	1	0	0	1	1	1	1	1	1	1	1	1	1	6	7
Cluster_070098		518.26	7.94949		5040000000	150000000	15700000	18700000	3.80607e+06	3.4466e+06		3.25429e+06	28700000	8225459	1.20585e+06			38400000		0	1	1	1	1	1	1	0	1	1	1	1	0	0	1	6	5
Cluster_002503		548.851	0.501832	45500000	40500000	453000000	921000000	1530000000	1060000000	452000000	755000000					2.33836e+06	2.35338e+06	4830978		1	1	1	1	1	1	1	1	0	0	0	0	1	1	1	8	3
Cluster_108456		955.437	11.9547		18400000	30900000	459000000	3520000000	923000000	287000000			1.4435e+06	3.92545e+06	9248424			21300000		0	1	1	1	1	1	1	0	0	1	1	1	0	0	1	6	4
Cluster_050503		397.183	8.00346	1460000000	26200000	29100000		41900000	385000000	1180000000	1080000000	223000000	393000000	200000000	166000000	29600000	53100000	45900000		1	1	1	0	1	1	1	1	1	1	1	1	1	1	1	7	7
Cluster_040668		343.121	13.2858	207856	456000000	187000000	60300000	3990000000	156000000	326000000		229814		1.72213e+06		383317		123000000		1	1	1	1	1	1	1	0	1	0	1	0	1	0	1	7	4
Cluster_107840		941.423	12.3219		2.38186e+06		41900000	4080000000	891000000	167000000			342380					31600000		0	1	0	1	1	1	1	0	0	1	0	0	0	0	1	5	2
Cluster_069207		513.139	9.57516	219317	35200000	176000000	4200000000	440000000	179000000	126000000		2.99258e+06	11500000	4866815	4517801		194113	71300000		1	1	1	1	1	1	1	0	1	1	1	1	0	1	1	8	5
Cluster_086533		649.198	4.49128	3.85049e+06	4860000000	257000000	4.8291e+06	5984928	2.36984e+06	4151735		4.15261e+06	1946524	19200000	2.64438e+06			4862460		1	1	1	1	1	1	1	0	1	1	1	1	0	0	1	7	5
Cluster_069517		515.155	10.2494		21900000	10400000	350000000	4720000000	25900000	21000000		2.23515e+06	1.41081e+06	6572896	7210234	6586149	86987.2	361392		0	1	1	1	1	1	1	0	1	1	1	1	1	1	1	7	6
Cluster_005834		821.214	6.3462		859000000	4280000000	6.64517e+06	12400000	2.69189e+06	3633622				2.11126e+06				14400000		0	1	1	1	1	1	1	0	0	0	1	0	0	0	1	6	2
Cluster_013813		159.101	8.93081	14300000	943000000	399000000	69000000	161000000	414000000	1960000000	2776973	279000000	288000000	292000000	281000000	53000000	24500000	198000000		1	1	1	1	1	1	1	1	1	1	1	1	1	1	1	8	7
Cluster_106598		913.428	11.2831		30300000	46800000	369000000	4010000000	542000000	156000000								33941.2		0	1	1	1	1	1	1	0	0	0	0	0	0	0	1	6	1
Cluster_038214		329.233	10.7238		896102	321174	4780000000	170000000	86200000	31300000	87037.9		27700000	40000000	7994649	290388	242708	53700000		0	1	1	1	1	1	1	1	0	1	1	1	1	1	1	7	6
Cluster_023739		242.139	7.29382	12100000	3820000000	713000000	32900000	79200000	76500000	55400000		76300000	107000000	93500000	74000000	11800000		2.12514e+06		1	1	1	1	1	1	1	0	1	1	1	1	1	0	1	7	6
Cluster_081352		604.87	0.564768	402000000	2.654e+06	6687020	51000000	61100000	26500000	95100000	61700000	1080000000	968000000	1010000000	876000000	466000000	312000000	472000000		1	1	1	1	1	1	1	1	1	1	1	1	1	1	1	8	7
Cluster_051241		401.217	12.824	2666.35	100000000	69500000	2650000000	1680000000	429000000	122000000	464.079	1.95934e+06	5615165	16300000	11700000	994578	337350			1	1	1	1	1	1	1	1	1	1	1	1	1	1	0	8	6
Cluster_101717		827.276	8.18828	35200000		10700000	4480000000	451000000	42100000	61600000	703393		1.9065e+06	416686				128000000		1	0	1	1	1	1	1	1	0	1	1	0	0	0	1	6	4
Cluster_005849		823.228	5.801		559000000	4520000000	3445131	1.6366e+06	641466	1.19334e+06			752173					19000000		0	1	1	1	1	1	1	0	0	1	0	0	0	0	1	6	2
Cluster_029285		279.123	10.0626	12100000	23900000	9138561	1.94489e+06	7237033	10100000	47400000	1941664	4630000000	201000000	102000000	31700000	710532	807429	401311		1	1	1	1	1	1	1	1	1	1	1	1	1	1	1	8	7
Cluster_108469		955.437	12.9487				3.49796e+06	4190000000	617000000	83600000	982.645	36400000	6.85545e+06	14100000	117000000	3823350	6.61878e+06	49500000		0	0	0	1	1	1	1	1	1	1	1	1	1	1	1	5	7
Cluster_065055		485.311	13.2549				323000000	4280000000	113000000	309000000		172455	1175511	6.24322e+06	41400000	179465				0	0	0	1	1	1	1	0	1	1	1	1	1	0	0	4	5
Cluster_011342		119.049	4.34839	4550000000	260000000	129000000	56000000	32900000	4.97788e+06	7.69229e+06	6100429	1.15541e+06	2.23649e+06	1.80965e+06	2330928	61942.5	151130	69200000		1	1	1	1	1	1	1	1	1	1	1	1	1	1	1	8	7
Cluster_034387		309.206	13.2561		21427.6		887462	3710000000	184000000	108000000		599891	4.18822e+06	759000000	289000000	280007	7.48903e+06	7828951		0	1	0	1	1	1	1	0	1	1	1	1	1	1	1	6	6
Cluster_019338		209.045	4.5492	8872487	716988	561079		118441		5729.71	2495402	2050000000	1490000000	920000000	578000000	324604	355832	706849		1	1	1	0	1	0	1	1	1	1	1	1	1	1	1	6	7
Cluster_067150		499.124	8.24534	599456	2580000000	2230000000	108000000	70700000	20200000	12200000		2.87396e+06	2.69257e+06	4.01433e+06	10500000			7097053		1	1	1	1	1	1	1	0	1	1	1	1	0	0	1	7	5
Cluster_069475		515.118	7.55765	8651596	3010000000	839000000	44900000	75900000	9079386	6333466		784000000	148000000	38300000	67700000	351238	3.6142e+06	8403438		1	1	1	1	1	1	1	0	1	1	1	1	1	1	1	8	6
Cluster_005542		792.859	0.55344	17400000			41000000	40700000	154000000	278000000		868000000	1020000000	1120000000	1220000000	250000000	169000000	63300000		1	0	0	1	1	1	1	0	1	1	1	1	1	1	1	6	6
Cluster_060685		459.129	9.75058		15000000	18100000	1540000000	3350000000	26600000	22700000		1.39071e+06	18300000	11200000	10900000	78462.6		648338		0	1	1	1	1	1	1	0	1	1	1	1	1	0	1	6	6
Cluster_007718		1017.49	8.70245				390000000	4590000000	10800000	8828474								2141528		0	0	0	1	1	1	1	0	0	0	0	0	0	0	1	4	1
Cluster_076024		561.181	5.66211		186000000	4580000000	118000000	74100000	12200000	13000000		1.81111e+06	9285188	3.37373e+06	12908.6			50700000		0	1	1	1	1	1	1	0	1	1	1	1	0	0	1	6	5
Cluster_037150		325.107	9.98986	3097718	1.79939e+06	1894528	68400000	7677772	2184979	372735		10900000	11300000	31900000	4850000000	11500000	68200000	2.72136e+06		1	1	1	1	1	1	1	0	1	1	1	1	1	1	1	8	6
Cluster_049258		389.254	12.0122				854000000	4070000000	33000000	34000000				4.70325e+06	428759			25000000		0	0	0	1	1	1	1	0	0	0	1	1	0	0	1	4	3
Cluster_053907		417.249	14.0675		6.1743e+06		58500000	1050000000	2930000000	945000000		39842.3	395160	71323.3	354164	312412	332587	53776.6		0	1	0	1	1	1	1	0	1	1	1	1	1	1	1	6	6
Cluster_014338		163.06	0.730762	1270000000	6.037e+06	7814362	3738440	3.2713e+06	1.42896e+06	1614017	115000000	965000000	1060000000	891000000	663000000	6661470	12500000	6.51587e+06		1	1	1	1	1	1	1	1	1	1	1	1	1	1	1	8	7
Cluster_074539		549.254	7.7484		1147020	579325	15000000	6.19794e+06	324884	244003		610298	3.94044e+06	490000000	4470000000	2.88452e+06	14500000	156296		0	1	1	1	1	1	1	0	1	1	1	1	1	1	1	7	6
Cluster_049086		389.124	8.44532		127000000	17700000	14300000	3284328	558068	525333	31731.1	11600000	1220000000	3180000000	408000000	3.66006e+06	24500000	4914008		0	1	1	1	1	1	1	1	1	1	1	1	1	1	1	7	7
Cluster_065247		487.145	4.70023	12200000	4380000000	492000000	1.26938e+06	1.12973e+06	380708	1.81109e+06	1.37882e+06	49400000	1416901	17500000	20500000		78865.8	9858064		1	1	1	1	1	1	1	1	1	1	1	1	0	1	1	8	6
Cluster_050475		397.168	14.582					154157	2300000000	2540000000				129730	2750355	133000000	17800000	1360000000		0	0	0	0	1	1	1	0	0	0	1	1	1	1	1	4	4
Cluster_046043		371.258	15.4549					435066			315684		326844		4970000000	802351		1.47806e+06		0	0	0	0	1	0	0	1	0	1	0	1	1	0	1	1	5
Cluster_061023		461.108	7.48181	247272	786000000	4070000000	18400000	22700000	3.94835e+06	6.07959e+06		48700000	5095128	4.67644e+06	2650792		403023	30200000		1	1	1	1	1	1	1	0	1	1	1	1	0	1	1	8	5
Cluster_042528		353.102	9.1692	2.75079e+06	791000000	753000000	2105338	5636466	677665	1.39692e+06		2210000000	504000000	381000000	303000000	2.99192e+06	25100000	9021395		1	1	1	1	1	1	1	0	1	1	1	1	1	1	1	8	6
Cluster_007202		973.282	5.67588		91700000	4450000000	145000000	177000000	45300000	42900000			3.13517e+06					19700000		0	1	1	1	1	1	1	0	0	1	0	0	0	0	1	6	2
Cluster_087517		657.348	13.2333		637839	427515	267123	87400000	2.42761e+06	2.1495e+06		464259	4939052	499000000	4350000000	10800000	25900000	1.97549e+06		0	1	1	1	1	1	1	0	1	1	1	1	1	1	1	7	6
Cluster_074609		549.342	12.4597				1.79756e+06		100864	1.39071e+06		1.01345e+06	1.45691e+06	755000000	4130000000	58300000	686239	471059		0	0	0	1	0	1	1	0	1	1	1	1	1	1	1	4	6
Cluster_004095		661.176	7.65284	461416	18400000	46975.5	332000000	4510000000	44300000	37300000	81660	1.15943e+06	320916	3.07543e+06				116000000		1	1	1	1	1	1	1	1	1	1	1	0	0	0	1	7	5
Cluster_002718		565.155	6.92185		289000000	4530000000	43400000	60500000	13500000	9367124			43371.4	1510340	650079			12100000		0	1	1	1	1	1	1	0	0	1	1	1	0	0	1	6	4
Cluster_087522		657.348	13.0773		453600		81200000	65300000	3.9084e+06	5.11726e+06		82900000	541000000	3030000000	1120000000	6042182	19700000	24600000		0	1	0	1	1	1	1	0	1	1	1	1	1	1	1	6	6
Cluster_087775		659.473	11.6049				2190000000	2060000000	11000000	257000000				333000000	85500000			1.65322e+06		0	0	0	1	1	1	1	0	0	0	1	1	0	0	1	4	3
Cluster_085424		639.207	9.53232	10183		441814	4450000000	410000000	15700000	18800000		3.31587e+06	2985215	10800000	25300000		66086.1	46800000		1	0	1	1	1	1	1	0	1	1	1	1	0	1	1	7	5
Cluster_007183		971.47	13.5605			129364			4500000000	435000000		10072.3						308000000		0	0	1	0	0	1	1	0	1	0	0	0	0	0	1	3	2
Cluster_000092		855.422	12.7324				9647612	570000000	3080000000	1260000000								1620000000		0	0	0	1	1	1	1	0	0	0	0	0	0	0	1	4	1
Cluster_021689		227.128	13.2637	610523	181937	301244	2400000000	1050000000	99900000	1110000000	144526	40800000	106000000	78700000	26500000	1.67482e+06	704087	3.02571e+06		1	1	1	1	1	1	1	1	1	1	1	1	1	1	1	8	7
Cluster_109375		975.298	5.48391		3571247	4900000000		2753.35					329855							0	1	1	0	1	0	0	0	0	1	0	0	0	0	0	3	1
Cluster_004102		661.176	6.76848		3010000000	1670000000	121000000	71900000	11500000	7942799		2734031	201226	42998				14200000		0	1	1	1	1	1	1	0	1	1	1	0	0	0	1	6	4
Cluster_063420		475.124	7.28974	1.56607e+06	2940000000	1890000000	7959125	16900000	3.93677e+06	8977557	63436.1	3117402	6.20845e+06	5286086	323589		68252.1	13500000		1	1	1	1	1	1	1	1	1	1	1	1	0	1	1	8	6
Cluster_061033		461.129	4.38952	1.62845e+06	4420000000	419000000	1.66342e+06	3701768	2.39708e+06	2.20074e+06	581645	16000000	8793134	1.67081e+06	191318		147069	3517658		1	1	1	1	1	1	1	1	1	1	1	1	0	1	1	8	6
Cluster_091282		695.234	10.308		643806		1660000000	3160000000	13500000	11500000		1.77168e+06	53201.5	5790182	22800000	9183.1	439578	32300000		0	1	0	1	1	1	1	0	1	1	1	1	1	1	1	6	6
Cluster_026965		263.128	9.23655	1.64498e+06	4620000000	143000000	1.85083e+06	1315209	4244775	5.70488e+06	265145	70400000	8.33599e+06	5.59173e+06	9655356	328489	619342	65700000		1	1	1	1	1	1	1	1	1	1	1	1	1	1	1	8	7
Cluster_067005		497.311	13.5213				6.26577e+06	3690000000	205000000	870000000		176096	1.36006e+06	23900000	75400000	579948	851888	1.32314e+06		0	0	0	1	1	1	1	0	1	1	1	1	1	1	1	5	6
Cluster_072661		536.883	0.564874	541000000	7.87011e+06	10800000	47800000	61000000	23600000	37700000	64900000	1020000000	890000000	907000000	792000000	463000000	314000000	537000000		1	1	1	1	1	1	1	1	1	1	1	1	1	1	1	8	7
Cluster_070528		521.202	7.59748	357257	279858	5887761	4.94565e+06	3.52918e+06	731240	736256		1.0663e+06	63500000	3680000000	1100000000	1.65511e+06	16400000	4.88538e+06		1	1	1	1	1	1	1	0	1	1	1	1	1	1	1	8	6
Cluster_028160		271.227	15.3298	26800000	20400000	22800000	22400000	20100000	8.06937e+06	41400000	24700000	24400000	138000000	715000000	2920000000	869000000	99700000	159000000		1	1	1	1	1	1	1	1	1	1	1	1	1	1	1	8	7
Cluster_000827		402.105	6.48601	275526	597000000	4190000000	12800000	17900000	5744240	6.31454e+06	166031	3167109	6.63346e+06	799709	427064		61482.4	21300000		1	1	1	1	1	1	1	1	1	1	1	1	0	1	1	8	6
Cluster_053863		417.213	10.9378	391000000	2940000000	330000000	5.40182e+06	30100000	25100000	1110000000	445333	6282929	1.75913e+06	2.46168e+06	1.02624e+06		118274	26697.4		1	1	1	1	1	1	1	1	1	1	1	1	0	1	1	8	6
Cluster_065053		485.311	12.9502				1030000000	3210000000	82000000	455000000		575834	756328	40200000	23700000	704086	336024	998427		0	0	0	1	1	1	1	0	1	1	1	1	1	1	1	5	6
Cluster_077004		569.071	12.3333		6.27555e+06	9310016	575000000	4140000000	80700000	20200000	191002							29100000		0	1	1	1	1	1	1	1	0	0	0	0	0	0	1	6	2
Cluster_028146		271.191	13.4126	34600000	22800000	21600000	960000000	1570000000	41600000	304000000	26700000	509000000	686000000	496000000	123000000	34700000	38300000	39400000		1	1	1	1	1	1	1	1	1	1	1	1	1	1	1	8	7
Cluster_041091		345.097	8.28414	615636	47400000	187282		1.0863e+06	1.0445e+06	1.43448e+06	213524	2930000000	639000000	655000000	540000000	8679715	72000000	4.21655e+06		1	1	1	0	1	1	1	1	1	1	1	1	1	1	1	7	7
Cluster_011783		128.034	1.22259	726000000	39300000	15800000	2725067	8428441	2465643	5.17603e+06	1150000000	1390000000	559000000	506000000	416000000	2.62696e+06	12200000	63800000		1	1	1	1	1	1	1	1	1	1	1	1	1	1	1	8	7
Cluster_067647		501.321	13.4894			7817.15	7.07436e+06	573000000	32300000	70900000		812000000	514000000	1420000000	1340000000	29900000	79000000	415727		0	0	1	1	1	1	1	0	1	1	1	1	1	1	1	6	6
Cluster_107942		943.437	11.7218				350000000	3860000000	483000000	112000000										0	0	0	1	1	1	1	0	0	0	0	0	0	0	0	4	0
Cluster_016733		187.096	7.60602	71200000	738000000	20200000		4.45681e+06	52300000	195000000	1.9265e+06	1480000000	631000000	581000000	698000000	327000000	46600000	50100000		1	1	1	0	1	1	1	1	1	1	1	1	1	1	1	7	7
Cluster_084730		633.182	7.15172		1460000000	361000000	2710000000	180000000	20600000	22000000		1.6379e+06	1.67878e+06	5.49067e+06	5.20012e+06			126000000		0	1	1	1	1	1	1	0	1	1	1	1	0	0	1	6	5
Cluster_110491		1002.47	12.4558				49000000	2940000000	1390000000	389000000										0	0	0	1	1	1	1	0	0	0	0	0	0	0	0	4	0
Cluster_087325		655.441	10.8025				4700000000	25300000	1.43748e+06	926359			14100000	6314819	487099			15300000		0	0	0	1	1	1	1	0	0	1	1	1	0	0	1	4	4
Cluster_067156		499.124	8.58664	727226	1560000000	2220000000	319000000	394000000	125000000	61900000		8123670	10300000	10200000	5.92275e+06			40800000		1	1	1	1	1	1	1	0	1	1	1	1	0	0	1	7	5
Cluster_035176		313.201	13.0173	462406	47600000	17200000	1210000000	1020000000	7.54234e+06	262000000	115476	140000000	171000000	1280000000	552000000	2.24238e+06	4.1762e+06	36000000		1	1	1	1	1	1	1	1	1	1	1	1	1	1	1	8	7
Cluster_095301		739.375	12.9498				17800000	659000000	2990000000	1010000000	164288		168100	5.45268e+06	12100000	217539	208344	1590000000		0	0	0	1	1	1	1	1	0	1	1	1	1	1	1	5	6
Cluster_086739		651.191	5.60702	60200000	43000000	4410000000	1.49506e+06	4823212				38400000	87600000	32700000	12300000		3132654	1648618		1	1	1	1	1	0	0	0	1	1	1	1	0	1	1	6	5
Cluster_084917		635.186	6.72626	522080	2130000000	2460000000	30400000	21100000	3.75681e+06	4.59048e+06		11900000	3.84634e+06	21900000	2459647	73968.8		23200000		1	1	1	1	1	1	1	0	1	1	1	1	1	0	1	7	6
Cluster_009489		1299.4	4.19653		4150000000	528000000														0	1	1	0	0	0	0	0	0	0	0	0	0	0	0	2	0
Cluster_081022		601.234	5.56462		2060000000	2590000000	1.62054e+06	4834820	2.17e+06	3.2952e+06		1.1891e+06	16600000	3629708	966307			9744990		0	1	1	1	1	1	1	0	1	1	1	1	0	0	1	6	5
Cluster_035607		315.253	13.7196	7589308	8262838	8925011	8684167	19200000	930000000	2720000000	9594674	9980619	15900000	39500000	104000000	773000000	733000000	286000000		1	1	1	1	1	1	1	1	1	1	1	1	1	1	1	8	7
Cluster_017718		195.138	11.9936		3960000000	285000000	29300000	39000000	131000000	179000000	2704.11	11200000	14600000	6214140	4.78598e+06	470535	545457	5105087		0	1	1	1	1	1	1	1	1	1	1	1	1	1	1	7	7
Cluster_012360		137.023	5.46092	15400000		529810	784738	45030.4	58100.3	2894.55	1910000000	676000000	718000000	709000000	623000000	4758599	76700000	3.85549e+06		1	0	1	1	1	1	1	1	1	1	1	1	1	1	1	7	7
Cluster_088307		665.223	10.4377			5044.69	2570000000	2030000000	18200000	20500000		322332	6039899	1.22722e+06	4.4595e+06			73100000		0	0	1	1	1	1	1	0	1	1	1	1	0	0	1	5	5
Cluster_023931		243.123	8.41348	4450000000		6801008	4.65714e+06	6.53456e+06	27400000	118000000	8738855		4893781		2.74377e+06			69600000		1	0	1	1	1	1	1	1	0	1	0	1	0	0	1	6	4
Cluster_053380		415.124	7.09373	3.4005e+06	1540000000	635000000	1470000000	675000000	86500000	75000000	197109	2.72121e+06	27300000	48700000	51100000	3.14712e+06		2.99487e+06		1	1	1	1	1	1	1	1	1	1	1	1	1	0	1	7	7
Cluster_044867		365.102	12.7641		807966	234687	341000000	4230000000	25500000			291834	2.19254e+06	2.48575e+06	2.08579e+06		154444	200107		0	1	1	1	1	1	0	0	1	1	1	1	0	1	1	6	5
Cluster_098550		781.219	5.94262		1840000000	2720000000	12000000	22500000	2729858	1.99409e+06			3324033					1788045		0	1	1	1	1	1	1	0	0	1	0	0	0	0	1	6	2
Cluster_067484		501.153	6.19741	11200000	4379616	18700000	3280000000	1130000000	58900000	58700000		4418968	17700000	13300000	2.43575e+06		83148	45500000		1	1	1	1	1	1	1	0	1	1	1	1	0	1	1	8	5
Cluster_020378		217.107	6.57173	3750000000	20800000	7500410	5.29401e+06	10800000	27200000	254000000	108000000	108000000	105000000	121000000	71600000	2.88687e+06	6.42452e+06	30800000		1	1	1	1	1	1	1	1	1	1	1	1	1	1	1	8	7
Cluster_080246		595.202	7.52054			19000000	1.87688e+06	3.77044e+06	264118	162361		2.76178e+06	44200000	2980000000	1540000000	5386423	26500000	1.65558e+06		0	0	1	1	1	1	1	0	1	1	1	1	1	1	1	6	6
Cluster_011088		115.924	14.2287	9888377	13300000	539440	3.11373e+06	8.37935e+06	1070000000	3450000000	1.0759e+06	3449699	213340	19200000	3.84691e+06	3.99895e+06	1.25167e+06	270000000		1	1	1	1	1	1	1	1	1	1	1	1	1	1	1	8	7
Cluster_021585		227.092	8.01505	820000000	425000000	31300000	8967463	13400000	94900000	2980000000	42200000	62600000	42800000	25200000	24400000	1.28931e+06	11100000	28500000		1	1	1	1	1	1	1	1	1	1	1	1	1	1	1	8	7
Cluster_040395		341.196	13.2995	358956	7.35381e+06	1.00261e+06	2530000000	856000000	28900000	461000000	221584	91500000	305000000	263000000	22100000	2.13863e+06	1.97204e+06	12400000		1	1	1	1	1	1	1	1	1	1	1	1	1	1	1	8	7
Cluster_053192		413.217	12.4139	2621629	3020000000	1110000000	13400000	20200000	11800000	237000000		69800000	29700000	27500000	20600000	901709	1.51545e+06	1.87493e+06		1	1	1	1	1	1	1	0	1	1	1	1	1	1	1	8	6
Cluster_107237		927.44	12.634		1.5249e+06	63790.7	63800000	4100000000	315000000	82500000								101000000		0	1	1	1	1	1	1	0	0	0	0	0	0	0	1	6	1
Cluster_035958		317.196	7.87912		4400000000	112000000	17400000	14000000	3.99558e+06	5194218		3494638		2.71434e+06	4.72189e+06	360089		36700000		0	1	1	1	1	1	1	0	1	0	1	1	1	0	1	6	5
Cluster_107618		937.391	9.70613				68900000	4480000000	8573845	6.18018e+06								3.91213e+06		0	0	0	1	1	1	1	0	0	0	0	0	0	0	1	4	1
Cluster_039000		333.204	14.0846		175328		75076.3	1.25339e+06	14100000	7.58758e+06		214000000	1210000000	966000000	2000000000	135000000	162000000	1.46346e+06		0	1	0	1	1	1	1	0	1	1	1	1	1	1	1	6	6
Cluster_004273		672.858	0.564822	250000000	622551	3.51687e+06	45800000	60800000	27800000	35300000	59700000	1010000000	904000000	927000000	820000000	398000000	276000000	347000000		1	1	1	1	1	1	1	1	1	1	1	1	1	1	1	8	7
Cluster_005089		740.845	0.564096	156000000			29600000	36900000	17400000	32400000	42600000	1030000000	972000000	969000000	861000000	399000000	260000000	280000000		1	0	0	1	1	1	1	1	1	1	1	1	1	1	1	6	7
Cluster_103352		853.408	12.8729	217492		128770		2890000000	1410000000	238000000					5477452	932776		40700000		1	0	1	0	1	1	1	0	0	0	0	1	1	0	1	5	3
Cluster_017900		197.117	7.75858	4500000000	1.38451e+06	400455				151594	270820	4496108	212059	18044.3		77505.9	66872.4	167638		1	1	1	0	0	0	1	1	1	1	1	0	1	1	1	5	6
Cluster_069241		513.181	5.32494	8.38393e+06	4110000000	247000000	3888696	35300000	53000000	27700000	171560	3.17754e+06	19600000	1877075	384363			10200000		1	1	1	1	1	1	1	1	1	1	1	1	0	0	1	7	6
Cluster_023582		241.107	9.61765	5967920	4060000000	91700000	1.52122e+06	1.8776e+06	6.09366e+06	14700000	461485	226000000	27200000	45100000	22000000	1986570	204296	3493796		1	1	1	1	1	1	1	1	1	1	1	1	1	1	1	8	7
Cluster_066289		493.207	12.0981	25547.1	3026631	772028	1.14452e+06			1.98543e+06		12200000	1150000000	2790000000	549000000	177288		947142		1	1	1	1	0	0	1	0	1	1	1	1	1	0	1	5	6
Cluster_045165		367.103	6.24905		2.38489e+06	34000000	1.39302e+06	3.01587e+06	56831.3	33925.6	41196.4	211000000	2300000000	1210000000	734000000	6472648	821297	1162018		0	1	1	1	1	1	1	1	1	1	1	1	1	1	1	7	7
Cluster_037291		325.201	12.6297	315859	45700000	22900000	285000000	458493	16500000	10600000	395643	1960000000	1740000000	269000000	140000000	7210405	59000000	7.77373e+06		1	1	1	1	1	1	1	1	1	1	1	1	1	1	1	8	7
Cluster_109816		985.448	12.1593				63400000	3780000000	537000000	108000000								7.14417e+06		0	0	0	1	1	1	1	0	0	0	0	0	0	0	1	4	1
Cluster_032615		299.186	11.9791	3.85698e+06	3320000000	722000000	3.69651e+06	3.94531e+06	11600000	114000000	322400	204000000	37900000	26500000	17500000	1063065	2247109	4.08116e+06		1	1	1	1	1	1	1	1	1	1	1	1	1	1	1	8	7
Cluster_036548		321.17	13.1056	39363.4	3255189	278008	15500000	2.66335e+06		1883758		10200000	156000000	3620000000	637000000	3.10353e+06	13400000	2.42161e+06		1	1	1	1	1	0	1	0	1	1	1	1	1	1	1	7	6
Cluster_000088		824.744	0.517984	67300000	14100000	58200000	210000000	538000000	324000000	10600000	3000000000	64400000	49200000	50600000	36900000	31100000	17700000	47700000		1	1	1	1	1	1	1	1	1	1	1	1	1	1	1	8	7
Cluster_063499		475.197	11.0522		363895	113001	1.39477e+06	6.81476e+06		142356		342679	49600000	1060000000	3330000000	1.39891e+06				0	1	1	1	1	0	1	0	1	1	1	1	1	0	0	5	5
Cluster_102735		843.271	7.82028			7803063	3900000000	252000000	21700000	21200000			2.13413e+06	144000000	103000000		137232	47000000		0	0	1	1	1	1	1	0	0	1	1	1	0	1	1	6	4
Cluster_045161		367.103	5.57403	7.98477e+06	27800000	264000000	5973198	5389736	705903	360745	139986	288000000	2070000000	1160000000	619000000	4265655	687459	712520		1	1	1	1	1	1	1	1	1	1	1	1	1	1	1	8	7
Cluster_096921		759.25	9.41351		441295	26324.3	25900000	69100000					3.86552e+06	170000000	4170000000	4640512	35600000	911661		0	1	1	1	1	0	0	0	0	1	1	1	1	1	1	5	5
Cluster_057094		437.202	7.48478		4060000000	331000000	12400000	5549026	1.25721e+06	1.17696e+06		18200000	2929982	4459890	4254178	45262.9		3.07251e+06		0	1	1	1	1	1	1	0	1	1	1	1	1	0	1	6	6
Cluster_018065		199.075	12.2261	2788800	130000000	179000000	55500000	2380000000	476000000	1160000000		401671			54100000	223169	219101			1	1	1	1	1	1	1	0	1	0	0	1	1	1	0	8	3
Cluster_044525		363.017	7.71918	7212.41	699000000	3730000000		2467134	1.74353e+06	2.53461e+06	323175							468234		1	1	1	0	1	1	1	1	0	0	0	0	0	0	1	6	2
Cluster_000832		403.113	6.0598	31400000	3410000000	917000000	20500000	27500000	5.75922e+06	5.00488e+06		1.50203e+06	3573618	1.77251e+06	3497549		190203	12700000		1	1	1	1	1	1	1	0	1	1	1	1	0	1	1	8	5
Cluster_060479		457.244	12.6812	3777.93	483370		64500000	3.17963e+06	2.39912e+06	5.12657e+06		76100000	2750000000	1230000000	270000000	23100000	17700000	5218166		1	1	0	1	1	1	1	0	1	1	1	1	1	1	1	7	6
Cluster_040673		343.118	8.46596	5466269	22600000	9803454	37300000	39600000	9120687	4.20501e+06		12600000	125000000	2090000000	2050000000	18000000	10000000	29700000		1	1	1	1	1	1	1	0	1	1	1	1	1	1	1	8	6
Cluster_041324		345.227	13.4706		693000000	179000000	2270000000	1190000000	45600000	47700000			596780	2823115	1.99418e+06	283912		1.38972e+06		0	1	1	1	1	1	1	0	0	1	1	1	1	0	1	6	5
Cluster_027183		265.105	8.13671	2290000000	25600000	16500000		13200000	143000000	1260000000	346000000	79000000	117000000	72800000	48000000	10500000	18400000	49200000		1	1	1	0	1	1	1	1	1	1	1	1	1	1	1	7	7
Cluster_067491		501.139	9.86977	139835	3.35784e+06	4824230	346000000	4020000000	17400000	12500000		2.06506e+06	1.95327e+06	2.67787e+06	5.40506e+06	122782	12245.4	700041		1	1	1	1	1	1	1	0	1	1	1	1	1	1	1	8	6
Cluster_101480		823.469	14.7074	4.38476e+06					722000000	3660000000						35800000	4.11815e+06	231000000		1	0	0	0	0	1	1	0	0	0	0	0	1	1	1	4	2
Cluster_017649		195.065	9.71765	344153	2430000000	1920000000	4.57203e+06		2.47048e+06	6014506		41600000	3245635	4618748	4720984	591294	585926			1	1	1	1	0	1	1	0	1	1	1	1	1	1	0	7	5
Cluster_059174		449.275	10.7966				365824	3700000000	157000000	499000000			46894.6	3.59106e+06	13000000	44500000	12600000	358000000		0	0	0	1	1	1	1	0	0	1	1	1	1	1	1	5	5
Cluster_012517		138.055	4.80867	4260000000	18300000	8296561	5.43628e+06	8665900	4501848	33700000	13000000	16600000	13900000	13200000	11800000	283813	1.66249e+06	38100000		1	1	1	1	1	1	1	1	1	1	1	1	1	1	1	8	7
Cluster_017650		195.063	6.63842	1230000000	40100000	15400000	24600000	88700000	213000000	988000000	890000000	242000000	173000000	143000000	287000000	63900000	94000000	144000000		1	1	1	1	1	1	1	1	1	1	1	1	1	1	1	8	7
Cluster_038873		333.099	6.20579	3170000000	676000000	423000000	39600000	76400000	1.72378e+06	278682			2.31001e+06	3.68739e+06	1.29091e+06					1	1	1	1	1	1	1	0	0	1	1	1	0	0	0	7	3
Cluster_000185		1147.31	6.83068		241000000	4080000000	12600000	12300000	2.83737e+06	2.08858e+06			17300000	15300000				7.68153e+06		0	1	1	1	1	1	1	0	0	1	1	0	0	0	1	6	3
Cluster_098915		785.379	11.6255				217000000	1910000000	1560000000	689000000							58003.8	736000000		0	0	0	1	1	1	1	0	0	0	0	0	0	1	1	5	1
Cluster_051363		402.916	0.499604	205000000	94600000	463000000	491000000	612000000	477000000	1920000000	25600000	25300000	17200000	18400000	14800000	13600000	14900000	91900000		1	1	1	1	1	1	1	1	1	1	1	1	1	1	1	8	7
Cluster_035222		313.238	13.5098	1.42888e+06	401537	821360	1.4613e+06	86300000	1480000000	2370000000	210421	1.0262e+06	6814403	38700000	241000000	152000000	199000000	182000000		1	1	1	1	1	1	1	1	1	1	1	1	1	1	1	8	7
Cluster_082401		613.213	6.39912		314336	6.3695e+06	3.78244e+06	3680039	447725	389284		1.83814e+06	773000000	3340000000	240000000	657114	12200000	5.38369e+06		0	1	1	1	1	1	1	0	1	1	1	1	1	1	1	7	6
Cluster_074474		549.166	0.706728	3240000000	200000000	137000000	39300000	85100000	50300000	55000000	166000000	122000000	92700000	90200000	87600000	1.87517e+06	189000000	2450000000		1	1	1	1	1	1	1	1	1	1	1	1	1	1	1	8	7
Cluster_022941		236.095	8.55896	4.69384e+06	3410000000	153000000		2.9426e+06	297000000	479000000		2148614	811274	2.6196e+06	2179027					1	1	1	0	1	1	1	0	1	1	1	1	0	0	0	6	4
Cluster_040796		343.212	10.5113	51661.4	3220000000	938000000	28900000	41700000	2.21417e+06	8995305		7931151	51800000	12700000	25400000	377090	562239	5.71214e+06		1	1	1	1	1	1	1	0	1	1	1	1	1	1	1	8	6
Cluster_108168		949.251	6.336		2120000000	2180000000	16600000	5317947					11100000	12300000				410352		0	1	1	1	1	0	0	0	0	1	1	0	0	0	1	4	3
Cluster_034376		309.206	12.1694	253766	7.36469e+06	1.53679e+06	1900000000	1390000000	401000000	248000000	34813	467730	27700000	208000000	141000000	3.3613e+06	2405585	1620000000		1	1	1	1	1	1	1	1	1	1	1	1	1	1	1	8	7
Cluster_043771		359.098	5.47845	14700000	1170000000	2930000000	95200000	79300000	10600000	7.83575e+06	557434	1.93101e+06	8305764	2452644	2393063	81580.7	96982.3	2661462		1	1	1	1	1	1	1	1	1	1	1	1	1	1	1	8	7
Cluster_009576		1315.4	4.16752		3530000000	786000000														0	1	1	0	0	0	0	0	0	0	0	0	0	0	0	2	0
Cluster_032474		299.092	9.19508	195835	21300000	2635002	147000000	4.54716e+06	2.48524e+06	2657844		4.47304e+06	32700000	370000000	3720000000	7975177	46800000	5.25139e+06		1	1	1	1	1	1	1	0	1	1	1	1	1	1	1	8	6
Cluster_078013		577.155	9.9947	235001	3.23215e+06	332256	1780000000	2480000000	12300000	6.83478e+06		6.99882e+06	3.79892e+06	2.45857e+06	27200000			21300000		1	1	1	1	1	1	1	0	1	1	1	1	0	0	1	7	5
Cluster_105054		883.417	12.1074				526000000	3660000000	127000000	1.29795e+06	7186.61							4.12466e+06		0	0	0	1	1	1	1	1	0	0	0	0	0	0	1	4	2
Cluster_019843		213.112	10.4585	2070000000	104000000	46900000	11900000	10500000	130000000	1210000000	204000000	167000000	119000000	110000000	106000000	10500000	13400000	11800000		1	1	1	1	1	1	1	1	1	1	1	1	1	1	1	8	7
Cluster_080216		595.166	5.22519		55300000	3280000000	12900000	15300000	3.64914e+06	2220054		20300000	824000000	59000000	17600000		2.98328e+06	6.80993e+06		0	1	1	1	1	1	1	0	1	1	1	1	0	1	1	7	5
Cluster_078773		583.218	10.4423		598303		1290000000	428000000	5253657	5208602		872134	8.23451e+06	16900000	2520000000	6.74705e+06	72700000	29700000		0	1	0	1	1	1	1	0	1	1	1	1	1	1	1	6	6
Cluster_079545		589.228	7.97514		2260000000	2000000000	175964		809866	506533			3.33959e+06	1.27061e+06	9975002		111317	26500000		0	1	1	1	0	1	1	0	0	1	1	1	0	1	1	6	4
Cluster_107790		941.271	8.05734		12300000	9934445	2570000000	1630000000	18200000	16800000				2.01516e+06	1.66054e+06			31800000		0	1	1	1	1	1	1	0	0	0	1	1	0	0	1	6	3
Cluster_000996		419.108	5.7707	6434199	3780000000	410000000	16600000	31300000	4.83647e+06	3.83285e+06	91885.8	3931885		756253	164827		14776.4	15500000		1	1	1	1	1	1	1	1	1	0	1	1	0	1	1	8	5
Cluster_052738		411.159	12.5803	1.90841e+06	134000000	159000000	39600000	554000000	1270000000	2090000000		1.44474e+06	1.20919e+06	1.28961e+06	4.46027e+06		215970	30800000		1	1	1	1	1	1	1	0	1	1	1	1	0	1	1	8	5
Cluster_091919		701.246	13.2533		500305		34500000	45000000	8621343			163000000	999000000	2350000000	636000000	1281800	6066527	1.89739e+06		0	1	0	1	1	1	0	0	1	1	1	1	1	1	1	5	6
Cluster_038084		329.123	6.41238	23900000		2130000000	11500000	12200000	3092180	6322655	85321.8	8.34163e+06	922000000	908000000	209000000	980667	8450943	25800000		1	0	1	1	1	1	1	1	1	1	1	1	1	1	1	7	7
Cluster_013795		159.065	5.27682	767000000	132000000	28700000	29000000	82600000	123000000	534000000	790000000	480000000	410000000	420000000	395000000	42200000	63200000	105000000		1	1	1	1	1	1	1	1	1	1	1	1	1	1	1	8	7
Cluster_094277		727.338	10.137		16800000	10100000	50000000	4130000000	13400000	7782592				977591	316260			36600000		0	1	1	1	1	1	1	0	0	0	1	1	0	0	1	6	3
Cluster_094552		731.124	9.5283		6.92272e+06	10200000	3000000000	1180000000	14000000	6952208		499394						34200000		0	1	1	1	1	1	1	0	1	0	0	0	0	0	1	6	2
Cluster_028782		275.201	13.8577					5585557	2430000000	1750000000				2171913	4867859	32300000	7.23318e+06	145000000		0	0	0	0	1	1	1	0	0	0	1	1	1	1	1	4	4
Cluster_034813		311.222	14.2875	2.38564e+06	624205	1.03223e+06	837683	880089	434000000	3750000000	9730244	717298			17318.8	21400000	39730.1	2.36212e+06		1	1	1	1	1	1	1	1	1	0	0	1	1	1	1	8	5
Cluster_084414		629.479	15.0154						62200000	14400000						4140000000	78200000			0	0	0	0	0	1	1	0	0	0	0	0	1	1	0	3	1
Cluster_005687		807.235	5.89753		1100000000	3090000000	7023088	5.17988e+06	1.1334e+06	2425594								13200000		0	1	1	1	1	1	1	0	0	0	0	0	0	0	1	6	1
Cluster_105797		897.431	12.4052		6.35011e+06	23700000	766000000	2270000000	700000000	423000000	5683.19							135000000		0	1	1	1	1	1	1	1	0	0	0	0	0	0	1	6	2
Cluster_023655		241.144	11.9102	308799	3760000000	344000000	7344903	4259392	11800000	15900000	753708	9269439	13600000	8563814	7133659	1.0443e+06	1.19593e+06	14300000		1	1	1	1	1	1	1	1	1	1	1	1	1	1	1	8	7
Cluster_090165		683.224	0.705594	2140000000	194000000	85700000	8.19499e+06	24300000	10400000	10400000	1070000000	182000000	196000000	159000000	110000000		62800000	321000000		1	1	1	1	1	1	1	1	1	1	1	1	0	1	1	8	6
Cluster_014855		169.122	10.1568	2060000000	166000000	90400000	19300000	29000000	92000000	726000000	259000000	251000000	186000000	145000000	147000000	10900000	20400000	16200000		1	1	1	1	1	1	1	1	1	1	1	1	1	1	1	8	7
Cluster_017909		197.117	12.2494	122898	847244	2.68189e+06	1340000000	64300000	70700000	88400000		5.80787e+06	886000000	1560000000	152000000	5.27676e+06	13400000	2.04913e+06		1	1	1	1	1	1	1	0	1	1	1	1	1	1	1	8	6
Cluster_037774		327.217	11.9377	103302	12300000	2854783	1940000000	546000000	104000000	126000000	23070.8	4.43923e+06	230000000	966000000	242000000	2.30422e+06	2721304	22000000		1	1	1	1	1	1	1	1	1	1	1	1	1	1	1	8	7
Cluster_015996		180.972	0.560677	568000000	151000000	111000000	79500000	79400000	144000000	189000000	116000000	621000000	601000000	628000000	586000000	303000000	220000000	352000000		1	1	1	1	1	1	1	1	1	1	1	1	1	1	1	8	7
Cluster_110337		999.463	12.2291				33400000	3200000000	880000000	42400000								8.32926e+06		0	0	0	1	1	1	1	0	0	0	0	0	0	0	1	4	1
Cluster_063471		475.181	6.57915	1.37792e+06			1.17261e+06	1.11653e+06		97502		1.64846e+06	711000000	3080000000	357000000	565629	11600000	58543.3		1	0	0	1	1	0	1	0	1	1	1	1	1	1	1	5	6
Cluster_105047		883.417	12.7796				24600000	3870000000	172000000	90400000								95200000		0	0	0	1	1	1	1	0	0	0	0	0	0	0	1	4	1
Cluster_103625		857.401	10.7514				7.05287e+06	4110000000	16500000	8480839				2.0334e+06				28200000		0	0	0	1	1	1	1	0	0	0	1	0	0	0	1	4	2
Cluster_100845		813.411	12.2759			2.4188e+06	8264118	804000000	2260000000	1060000000	106652				945460			1090000000		0	0	1	1	1	1	1	1	0	0	0	1	0	0	1	5	3
Cluster_025866		256.155	9.13775		3520000000	552000000	24800000	6.58258e+06	10700000	9546622		8520080	6.52479e+06	2.22308e+06				6979538		0	1	1	1	1	1	1	0	1	1	1	0	0	0	1	6	4
Cluster_038672		331.248	12.8848	22400000	21000000	26100000	55700000	1100000000	9780517	76400000	19100000	22600000	19500000	253000000	2500000000	15100000	21000000	22200000		1	1	1	1	1	1	1	1	1	1	1	1	1	1	1	8	7
Cluster_021086		223.133	12.14	55127.6	135000000	5.54017e+06	1140000000	59200000	90500000	104000000		1.9946e+06	1190000000	1260000000	138000000	5483686	11600000	3.16985e+06		1	1	1	1	1	1	1	0	1	1	1	1	1	1	1	8	6
Cluster_018353		201.112	7.43305	39700000	97300000	35900000	32300000	82600000	375000000	2690000000	5168521	214000000	185000000	182000000	151000000	38400000	41000000	58900000		1	1	1	1	1	1	1	1	1	1	1	1	1	1	1	8	7
Cluster_000176		1131.32	6.92185		165000000	3860000000	19200000	18100000	2.88201e+06	3.51053e+06				41300000	6284140			5.72654e+06		0	1	1	1	1	1	1	0	0	0	1	1	0	0	1	6	3
Cluster_106602		913.464	12.9629				2.7451e+06	127000000	3150000000	838000000	8941.18						172317	1890000000		0	0	0	1	1	1	1	1	0	0	0	0	0	1	1	5	2
Cluster_046376		373.178	12.2654	12246.6	49300000	4.56272e+06	193000000	107000000		18000000		194000000	589000000	2210000000	743000000	2729714	11600000	4324937		1	1	1	1	1	0	1	0	1	1	1	1	1	1	1	7	6
Cluster_008206		1079.27	7.60844		48089.9	545888	2530000000	1580000000	450764	274657				2.80744e+06	2.12622e+06			23500000		0	1	1	1	1	1	1	0	0	0	1	1	0	0	1	6	3
Cluster_088095		663.191	9.88708				817000000	2930000000	19600000	15600000		1.97321e+06	2.63366e+06	8535070	302000000	476757	1.96394e+06	381000000		0	0	0	1	1	1	1	0	1	1	1	1	1	1	1	5	6
Cluster_039401		336.217	9.84286				476000000	3390000000	81600000	73900000				24400000	56200000					0	0	0	1	1	1	1	0	0	0	1	1	0	0	0	4	2
Cluster_109275		973.313	10.0243				421000000	3620000000	16700000	15000000								25400000		0	0	0	1	1	1	1	0	0	0	0	0	0	0	1	4	1
Cluster_078768		583.202	5.65073	2.91522e+06	3.73143e+06	2500000000	23400000	22500000	5499780	5.10298e+06		28200000	1220000000	219000000	30700000		3.83757e+06	32600000		1	1	1	1	1	1	1	0	1	1	1	1	0	1	1	8	5
Cluster_002855		573.152	6.83022	24800000	367000000	3450000000	5.76354e+06	22500000	5726734	7.50993e+06		6.88256e+06	98500000	63400000	12800000		674282	17900000		1	1	1	1	1	1	1	0	1	1	1	1	0	1	1	8	5
Cluster_096557		755.182	8.24735				185000000	3840000000	7.11219e+06	4.93236e+06			554210	61775.7				32900000		0	0	0	1	1	1	1	0	0	1	1	0	0	0	1	4	3
Cluster_063397		475.145	4.72226	649118	1610000000	2340000000	27500000	31300000	3925853	2.07894e+06	6761.98	10300000	3.50193e+06	1.20696e+06	459931			2.60075e+06		1	1	1	1	1	1	1	1	1	1	1	1	0	0	1	7	6
Cluster_090049		681.455	11.4541				427000000	282000000	336000000	1920000000			77100000	829000000	147000000		149408	432000000		0	0	0	1	1	1	1	0	0	1	1	1	0	1	1	5	4
Cluster_029856		283.108	9.72588	2.40255e+06	2240000000	1770000000		1.20704e+06	1.28909e+06	1.81996e+06		26409.2	354657	17422.1	1960265			361851		1	1	1	0	1	1	1	0	1	1	1	1	0	0	1	6	5
Cluster_023981		243.159	12.5401	175000000	929000000	1190000000	132000000	50900000	147000000	231000000	160000000	359000000	205000000	134000000	113000000	195000000	165000000	208000000		1	1	1	1	1	1	1	1	1	1	1	1	1	1	1	8	7
Cluster_032282		297.243	14.5184	5300479	6974769	5.44336e+06	7071215	6324356	3910000000		6285825	8346312	6.12081e+06	11700000	44000000	20093.5	144000000	320000000		1	1	1	1	1	1	0	1	1	1	1	1	1	1	1	7	7
Cluster_087916		661.213	8.44983		64000000	10700000	2930000000	977000000	9745297	6857131		790019	7.48208e+06	1.41618e+06	3.55907e+06			22800000		0	1	1	1	1	1	1	0	1	1	1	1	0	0	1	6	5
Cluster_094427		729.261	6.21169		7.91054e+06	7.5329e+06		2.89701e+06	82841.8			14300000	2200000000	1670000000	108000000	439677	9350655	161707		0	1	1	0	1	1	0	0	1	1	1	1	1	1	1	5	6
Cluster_069836		517.155	4.92685	10300000	1040000000	2880000000	23400000	29400000	4.6073e+06	2945876		1.01315e+06	1.96953e+06	1.50693e+06	1.4899e+06			8.16634e+06		1	1	1	1	1	1	1	0	1	1	1	1	0	0	1	7	5
Cluster_012013		131.07	5.74012	3170000000	109000000	61400000	15700000	41400000	32000000	39100000	112000000	97400000	96100000	106000000	106000000	2.25525e+06	3.07941e+06	36100000		1	1	1	1	1	1	1	1	1	1	1	1	1	1	1	8	7
Cluster_084131		627.337	13.5632	276784	425095	224937		112000000	20688.9	6.29916e+06	230436	17700000	43700000	1260000000	2540000000	8424232	20600000	7073809		1	1	1	0	1	1	1	1	1	1	1	1	1	1	1	7	7
Cluster_034761		311.186	12.4194	6.31119e+06	579000000	2680000000	385000000	41600000	36400000	177000000	772082	63200000	1.54728e+06	3997373	5.68727e+06	913136	525537	1.32543e+06		1	1	1	1	1	1	1	1	1	1	1	1	1	1	1	8	7
Cluster_109729		983.469	12.3932					2840000000	935000000	206000000								8.26208e+06		0	0	0	0	1	1	1	0	0	0	0	0	0	0	1	3	1
Cluster_096796		757.349	9.485		1.08646e+06	5.43451e+06	38000000	3920000000	7064364	7293018								69500000		0	1	1	1	1	1	1	0	0	0	0	0	0	0	1	6	1
Cluster_005704		808.833	0.564256	92200000		17.2244	19500000	26700000	16200000	26000000	10500000	924000000	854000000	882000000	798000000	315000000	215000000	189000000		1	0	1	1	1	1	1	1	1	1	1	1	1	1	1	7	7
Cluster_070193		519.186	7.02235	1.10249e+06	2.25071e+06	113886		3548908	341571	341178		1.08373e+06	68700000	3150000000	734000000	1.38134e+06	9906272	2131635		1	1	1	0	1	1	1	0	1	1	1	1	1	1	1	7	6
Cluster_028437		273.134	7.23647	3620000000	7544243	5.8126e+06		4.27314e+06	8244335	124000000	69100000	39000000	36100000	24600000	22300000	1.02248e+06	1.32001e+06	3.02468e+06		1	1	1	0	1	1	1	1	1	1	1	1	1	1	1	7	7
Cluster_075323		555.229	5.41807	4737598	14300000	10500000	85609	828686	778644	1.01844e+06		1.66215e+06	3410000000	429000000	82600000	336093	14900000			1	1	1	1	1	1	1	0	1	1	1	1	1	1	0	8	5
Cluster_015775		179.034	4.28253	3520000000	180000000	84700000	31100000	17300000	2.06127e+06	3.29357e+06	3.65204e+06	71200000	21500000	12300000	6.50675e+06	10171	659264	27100000		1	1	1	1	1	1	1	1	1	1	1	1	1	1	1	8	7
Cluster_035189		313.202	13.6157	596640	34500000	8331670	44100000	3670000000	62900000	91000000	122406	363056	662156	6532300	35000000	1.23524e+06	871452	25300000		1	1	1	1	1	1	1	1	1	1	1	1	1	1	1	8	7
Cluster_105055		883.417	12.5601				7.39315e+06	1100000000	2340000000	503000000								988000000		0	0	0	1	1	1	1	0	0	0	0	0	0	0	1	4	1
Cluster_065214		487.124	7.65241	795206	1200000000	2740000000	37101.2	83153.1	844126			5.51448e+06	924338	384641	1.64665e+06		40995.2	7.66788e+06		1	1	1	1	1	1	0	0	1	1	1	1	0	1	1	7	5
Cluster_069506		515.155	10.6943	213923	3609781	1.38007e+06	316000000	3550000000	22900000	17600000		1.34067e+06	3.84354e+06	4350803	5915952	765414	4670.94	1.13608e+06		1	1	1	1	1	1	1	0	1	1	1	1	1	1	1	8	6
Cluster_105257		887.355	6.04112		19100000	12100000	2.64658e+06	1.93163e+06					371000000	2370000000	1140000000		566208	493471		0	1	1	1	1	0	0	0	0	1	1	1	0	1	1	5	4
Cluster_000019		445.865	7.86611	440834	898000000	2980000000	14300000	6.6191e+06	2.23134e+06	2.14954e+06		321836	56745.7		1.61899e+06			5627911		1	1	1	1	1	1	1	0	1	1	0	1	0	0	1	7	4
Cluster_052743		411.159	12.9659	1.6942e+06	193000000	146000000	88900000	631000000	953000000	1800000000		3.45457e+06	6.91466e+06	14200000	59300000	391533	655462	223000000		1	1	1	1	1	1	1	0	1	1	1	1	1	1	1	8	6
Cluster_062269		468.895	0.564972	638000000	24800000	21100000	39800000	46200000	17700000	27700000	55700000	765000000	654000000	663000000	568000000	377000000	239000000	503000000		1	1	1	1	1	1	1	1	1	1	1	1	1	1	1	8	7
Cluster_065239		487.145	5.64233	4.60875e+06	37400000	3760000000	41800000	28200000	9057892	6.91137e+06	581300	1.57738e+06	3.22198e+06	854773	371710			24100000		1	1	1	1	1	1	1	1	1	1	1	1	0	0	1	7	6
Cluster_115525		1179.46	7.42142		3440000000	437000000								1.5436e+06						0	1	1	0	0	0	0	0	0	0	1	0	0	0	0	2	1
Cluster_017717		195.138	11.9146	125588	3440000000	222000000	6353424	62177.5	31900000	117000000	437606	30800000	7368421	13800000	13200000	1.49153e+06	1.52803e+06	5451464		1	1	1	1	1	1	1	1	1	1	1	1	1	1	1	8	7
Cluster_018602		203.091	5.89668	1140000000	67400000	64600000	23400000	52800000	75000000	733000000	359000000	379000000	344000000	309000000	273000000	59300000	21400000	61500000		1	1	1	1	1	1	1	1	1	1	1	1	1	1	1	8	7
Cluster_027930		270.171	11.4157	331989	1870000000	1960000000			7.4768e+06	39800000		408884						24600000		1	1	1	0	0	1	1	0	1	0	0	0	0	0	1	5	2
Cluster_022230		231.123	9.50507	10200000	2200000000	209000000	2.7085e+06	3.98766e+06	37800000	70400000	1.43214e+06	659000000	213000000	185000000	168000000	113000000	5055774	9168792		1	1	1	1	1	1	1	1	1	1	1	1	1	1	1	8	7
Cluster_104163		867.423	12.3274				40500000	3300000000	356000000	176000000										0	0	0	1	1	1	1	0	0	0	0	0	0	0	0	4	0
Cluster_038671		331.248	12.8002	432000000	436000000	449000000	215000000	7.20996e+06	282000000	310000000	428000000	456000000	340000000	85100000	33900000	398000000	399000000	432000000		1	1	1	1	1	1	1	1	1	1	1	1	1	1	1	8	7
Cluster_018570		203.091	5.37834	1250000000	26700000	27400000	5.6665e+06	13600000	30100000	472000000	604000000	335000000	443000000	386000000	237000000	30100000	20000000	12700000		1	1	1	1	1	1	1	1	1	1	1	1	1	1	1	8	7
Cluster_012188		135.044	4.28185	3560000000	148000000	79600000	27300000	15800000	1.54286e+06	3.19395e+06	10600000	1.14862e+06	4.57686e+06	1.8896e+06	2.45685e+06		444207	30000000		1	1	1	1	1	1	1	1	1	1	1	1	0	1	1	8	6
Cluster_018898		206.081	6.44901	3810000000	21500000	15200000	2.38623e+06	4.94719e+06	1.58409e+06	1.28025e+06	529467	851654		3141330		80820.3	83198.2	4307442		1	1	1	1	1	1	1	1	1	0	1	0	1	1	1	8	5
Cluster_032209		297.17	11.9014	2.97149e+06	2970000000	802000000	3144113	5820933	13700000	35000000		7.63844e+06	673396	4613034	2.19885e+06		135391			1	1	1	1	1	1	1	0	1	1	1	1	0	1	0	8	4
Cluster_021353		225.112	8.21836	17700000	2430000000	64700000	3.36891e+06	5947618	23300000	89105	238209	792000000	180000000	168000000	149000000	9117847	26800000	5856671		1	1	1	1	1	1	1	1	1	1	1	1	1	1	1	8	7
Cluster_110624		1005.54	9.13221		119000000	3720000000		363769												0	1	1	0	1	0	0	0	0	0	0	0	0	0	0	3	0
Cluster_032249		297.206	13.5229	304891	13500000	2.20183e+06	90500000	731000000	26600000	468000000		288226	2639146	988000000	1510000000	6661905	15500000	6564112		1	1	1	1	1	1	1	0	1	1	1	1	1	1	1	8	6
Cluster_055782		429.212	11.3307	3004200	67100000	13000000	21300000	3.61437e+06	1.21209e+06	13200000		10700000	2800000000	678000000	195000000	32300000	15700000	4.01429e+06		1	1	1	1	1	1	1	0	1	1	1	1	1	1	1	8	6
Cluster_041313		345.227	11.6085		21900000	4.0818e+06	1120000000	127000000	20100000	286000000	6811.16	662713	1030000000	986000000	235000000	5.01716e+06	4420489	2.33658e+06		0	1	1	1	1	1	1	1	1	1	1	1	1	1	1	7	7
Cluster_072146		533.171	0.704745	537000000	182000000	85400000	10200000	26800000	4.58751e+06	4801575	1880000000	271000000	308000000	275000000	244000000	307198	53500000	347000000		1	1	1	1	1	1	1	1	1	1	1	1	1	1	1	8	7
Cluster_013596		155.106	8.87884	3070000000	18200000	8962624		5.07433e+06	32400000	412000000	97700000	53000000	42600000	39500000	27200000	3.24963e+06	5073822	38500000		1	1	1	0	1	1	1	1	1	1	1	1	1	1	1	7	7
Cluster_005854		823.231	6.09128		648000000	3090000000	33300000	27800000	5.52148e+06	4436122		985213						34500000		0	1	1	1	1	1	1	0	1	0	0	0	0	0	1	6	2
Cluster_034071		307.191	11.8527		4.22941e+06	7461887	2830000000	94100000	287000000	543000000			32800000	2539173	1584063	3.83477e+06	9922974	9676585		0	1	1	1	1	1	1	0	0	1	1	1	1	1	1	7	5
Cluster_075171		553.41	14.8033					33800000	3510000000	250000000								991512		0	0	0	0	1	1	1	0	0	0	0	0	0	0	1	3	1
Cluster_088344		665.222	10.5961				430000000	3310000000	17800000	25000000		1.28378e+06	4.97871e+06	2.59069e+06	2.42478e+06			55300000		0	0	0	1	1	1	1	0	1	1	1	1	0	0	1	4	5
Cluster_035438		315.108	5.3566	5683103	1280000000	197000000	2.05355e+06	2719876	592477	1.02291e+06	239425	6.32336e+06	1660000000	423000000	198000000	828772	13700000	19400000		1	1	1	1	1	1	1	1	1	1	1	1	1	1	1	8	7
Cluster_069474		515.118	7.355		1030000000	1020000000	20400000	25900000	1.71135e+06	1.31833e+06		1130000000	233000000	153000000	161000000	1.14882e+06	705886	5967287		0	1	1	1	1	1	1	0	1	1	1	1	1	1	1	7	6
Cluster_014297		163.039	6.19137		8487420	30800000	11800000	24200000	6571865	418302	824008	1480000000	1190000000	562000000	437000000	20400000	8503952	3.43916e+06		0	1	1	1	1	1	1	1	1	1	1	1	1	1	1	7	7
Cluster_041105		345.108	7.9523	76000000	2580000000	1050000000	8.02616e+06	13200000	1.1853e+06	97235.9	37235.3	9756833	23300000	9296574	4153348	9.1e-13	133660	114495		1	1	1	1	1	1	1	1	1	1	1	1	1	1	1	8	7
Cluster_049190		389.217	12.9528	192099	40800000	53400000	630000000	2900000000	60300000	19300000		1.43395e+06	7976965	35900000	18100000		130856	14100000		1	1	1	1	1	1	1	0	1	1	1	1	0	1	1	8	5
Cluster_078755		583.202	6.16927	2.19118e+06	76815.8	260000000		2.8169e+06	211131	311676	101892	9038988	2980000000	411000000	101000000	476689	13500000	1.68613e+06		1	1	1	0	1	1	1	1	1	1	1	1	1	1	1	7	7
Cluster_078517		581.187	6.18803		11039.8	26700000	553.976	748100	497146	318223		5385750	2500000000	1110000000	123000000	1.14335e+06	14500000	1.35332e+06		0	1	1	1	1	1	1	0	1	1	1	1	1	1	1	7	6
Cluster_005552		793.437	12.1318	141789				3030000000	392000000	269000000				4.32812e+06	15700000	54800000	102000000	105000000		1	0	0	0	1	1	1	0	0	0	1	1	1	1	1	5	4
Cluster_037599		327.098	9.3471	2311877	3590000000	162000000	69102.2		3056092	582162		2995916	176918	2.756e+06	4521441		2345.76	131941		1	1	1	1	0	1	1	0	1	1	1	1	0	1	1	7	5
Cluster_016251		183.055	8.27526	13300000	3050000000	597000000	5.56285e+06	26100000	14400000	15300000	23216.1	5306994	2915042		22500000			12700000		1	1	1	1	1	1	1	1	1	1	0	1	0	0	1	7	5
Cluster_105058		883.417	12.7796				24600000	3480000000	164000000	85200000	2448.09							90300000		0	0	0	1	1	1	1	1	0	0	0	0	0	0	1	4	2
Cluster_038228		329.233	12.5289	940.609	886770	702813	27300000	3090000000	114000000	137000000	4788.8	2077489	4.79879e+06	54600000	313000000	1.03514e+06	1.95581e+06	6293695		1	1	1	1	1	1	1	1	1	1	1	1	1	1	1	8	7
Cluster_109115		969.455	12.6896				2.62477e+06	1770000000	1570000000	394000000						447362		43000000		0	0	0	1	1	1	1	0	0	0	0	0	1	0	1	4	2
Cluster_016658		187.028	8.00183	2020000000	29200000	23600000	4.85014e+06	28200000	120000000	468000000	355000000	180000000	209000000	157000000	124000000	19900000	28000000	26900000		1	1	1	1	1	1	1	1	1	1	1	1	1	1	1	8	7
Cluster_097560		767.276	7.30163		1080000000	2640000000	3583355	5.71635e+06	724445	255095				8.16186e+06	2.38505e+06			2.0035e+06		0	1	1	1	1	1	1	0	0	0	1	1	0	0	1	6	3
Cluster_103477		855.423	12.1318		47800000	67400000	479000000	2870000000	170000000	105000000								48300000		0	1	1	1	1	1	1	0	0	0	0	0	0	0	1	6	1
Cluster_102099		833.392	11.6398			1.02997e+06	332000000	1450000000	1170000000	775000000								731000000		0	0	1	1	1	1	1	0	0	0	0	0	0	0	1	5	1
Cluster_105011		883.25	6.16928		2590000000	1110000000	6791770	9916527	1.5917e+06	1.32309e+06		447528	2967983	4347624				3537401		0	1	1	1	1	1	1	0	1	1	1	0	0	0	1	6	4
Cluster_027141		265.071	6.59635	96100000	51300000	398000000	15400000	6667685	2735005	4.08485e+06	958903	2020000000	210000000	485000000	422000000	2.18813e+06	26200000	19900000		1	1	1	1	1	1	1	1	1	1	1	1	1	1	1	8	7
Cluster_016852		187.165	8.00192	1990000000	30700000	24300000	4374006	29000000	118000000	458000000	351000000	189000000	213000000	155000000	125000000	19700000	28600000	27300000		1	1	1	1	1	1	1	1	1	1	1	1	1	1	1	8	7
Cluster_029363		279.196	13.0246		10800000	2.89459e+06	1040000000	129000000	29100000	44300000		18000000	498000000	1590000000	329000000	3.87419e+06	16300000	861209		0	1	1	1	1	1	1	0	1	1	1	1	1	1	1	7	6
Cluster_100336		807.236	5.96968		2360000000	1320000000	7.21568e+06	11100000	1.5842e+06	700239			23774.6					197943		0	1	1	1	1	1	1	0	0	1	0	0	0	0	1	6	2
Cluster_031549		293.175	12.9258	285000000	345000000	361000000	411000000	95000000	220000000	278000000	255000000	235000000	475000000	328000000	116000000	292000000	277000000	359000000		1	1	1	1	1	1	1	1	1	1	1	1	1	1	1	8	7
Cluster_108347		953.328	7.37243		20800000	499836		72525.3					33500000	2810000000	831000000	363555	10100000			0	1	1	0	1	0	0	0	0	1	1	1	1	1	0	4	4
Cluster_083271		620.291	7.97066		1720000000	1970000000									7.08387e+06			3.47418e+06		0	1	1	0	0	0	0	0	0	0	0	1	0	0	1	2	2
Cluster_004511		691.187	7.32329		1480000000	2160000000	12500000	26100000	4.6738e+06	3.3282e+06		397963		45255.2	274952			13000000		0	1	1	1	1	1	1	0	1	0	1	1	0	0	1	6	4
Cluster_096272		751.28	7.50197		670000000	2980000000	13500000	4.15787e+06	681860	329633			2.50012e+06	10600000	165485			3.1457e+06		0	1	1	1	1	1	1	0	0	1	1	1	0	0	1	6	4
Cluster_043972		359.207	12.5958		3590000000	1.75333e+06	3.22739e+06	44700000	4.41702e+06	16500000	30535.2	51588.8	1.75377e+06	2.52827e+06	669358	69259.1	157390	145617		0	1	1	1	1	1	1	1	1	1	1	1	1	1	1	7	7
Cluster_041848		349.15	7.08835	14200000	5421695			3267.05	262055	1.14215e+06	19700000	2790000000	395000000	282000000	154000000	1.74718e+06	1.39857e+06	408787		1	1	0	0	1	1	1	1	1	1	1	1	1	1	1	6	7
Cluster_019451		209.117	12.2673	168605	6624192	8210189	1820000000	218000000	166000000	1020000000	137742	2.97777e+06	22800000	331000000	64400000	2.40852e+06	5.25964e+06	123000000		1	1	1	1	1	1	1	1	1	1	1	1	1	1	1	8	7
Cluster_060865		459.259	12.823	856721	1132226	545980	35400000		1513637	5133666	448725	26900000	1620000000	1670000000	268000000	29200000	17900000	5.77334e+06		1	1	1	1	0	1	1	1	1	1	1	1	1	1	1	7	7
Cluster_095498		741.39	11.7908		1.24496e+06			3600000000	30000000	19000000			841753	1.34591e+06	2.97319e+06			96500000		0	1	0	0	1	1	1	0	0	1	1	1	0	0	1	4	4
Cluster_005194		751.283	7.8195	277767	53700000	3560000000	6.57574e+06	18700000	3.51144e+06	3.99205e+06			1.78686e+06	81357.7	1.93276e+06			13600000		1	1	1	1	1	1	1	0	0	1	1	1	0	0	1	7	4
Cluster_029545		281.087	0.708455	68100000	7.38197e+06	8967821	2747373	3.60845e+06	2844443	2.63016e+06	338000000	1070000000	833000000	728000000	583000000	8630142	21500000	30700000		1	1	1	1	1	1	1	1	1	1	1	1	1	1	1	8	7
Cluster_041300		345.227	8.32932		315000000	3000000000	839448	5586611	14200000	198000000		58900000	17400000	21800000	5987545	511786	310966	2.36383e+06		0	1	1	1	1	1	1	0	1	1	1	1	1	1	1	7	6
Cluster_106476		911.409	11.6398	140495	5.1231e+06	4654595	180000000	1010000000	1610000000	829000000						102251		1110000000		1	1	1	1	1	1	1	0	0	0	0	0	1	0	1	7	2
Cluster_034584		311.076	6.20466	2520000000	522000000	331000000	46600000	63200000	1.44773e+06		307153	81800000	28300000	34300000	7878345	157242	43100000	100371		1	1	1	1	1	1	0	1	1	1	1	1	1	1	1	7	7
Cluster_001586		483.129	9.01378	1.56541e+06	283000000	2810000000	400000000	73300000	38200000	25900000		1319.61	590187	885632	2.83304e+06			32600000		1	1	1	1	1	1	1	0	1	1	1	1	0	0	1	7	5
Cluster_108042		945.454	10.4358				1370000000	2250000000	3.72451e+06	3.57776e+06								33700000		0	0	0	1	1	1	1	0	0	0	0	0	0	0	1	4	1
Cluster_010086		1409.49	6.04022										2700000000	915000000	9914335					0	0	0	0	0	0	0	0	0	1	1	1	0	0	0	0	3
Cluster_045853		371.113	9.375	429733	500452	395919	2298600	53892.6	416493				519000000	2550000000	537000000	1.67401e+06	26000000			1	1	1	1	1	1	0	0	0	1	1	1	1	1	0	7	4
Cluster_023949		243.123	8.21746	146000000	2960000000	27300000	1.07099e+06				904616	393000000	10200000	2.782e+06	60100000	5.0689e+06	13100000			1	1	1	1	0	0	0	1	1	1	1	1	1	1	0	5	6
Cluster_031591		293.212	14.5329	224705	488577	408615	871273	52800000	1770000000	1710000000		59158.7	1.16032e+06	7152170	35400000	30600000	39000000	221000000		1	1	1	1	1	1	1	0	1	1	1	1	1	1	1	8	6
Cluster_059639		453.045	8.36905	1.02062e+06	1860000000	1540000000	75500000	122000000	4793029								5713.93	403000000		1	1	1	1	1	1	0	0	0	0	0	0	0	1	1	7	1
Cluster_040836		343.212	8.18257		1360000000	2220000000	1.97359e+06	3859259	4958723	3.72009e+06		2.83136e+06	694301	633777	8.09298e+06	113061	44233.1	46400000		0	1	1	1	1	1	1	0	1	1	1	1	1	1	1	7	6
Cluster_008987		1219.37	5.419		8620184	3590000000														0	1	1	0	0	0	0	0	0	0	0	0	0	0	0	2	0
Cluster_003849		645.182	7.21936		1820000000	1750000000	6061368	8267416	2232143	2392195		4137170	1.01758e+06		1.63278e+06			6930846		0	1	1	1	1	1	1	0	1	1	0	1	0	0	1	6	4
Cluster_063668		476.277	14.5098			312121		1.31193e+06	3260000000	242000000	142827		621114	5.14312e+06	30500000	54400000	694439	114000000		0	0	1	0	1	1	1	1	0	1	1	1	1	1	1	5	6
Cluster_017231		191.055	4.97835	394000000	949000000	480000000	212000000	233000000	46300000	20700000	18000000	276000000	337000000	332000000	284000000	2897822	13300000	340000000		1	1	1	1	1	1	1	1	1	1	1	1	1	1	1	8	7
Cluster_075884		559.312	14.019	180917	817257	3379892	1.03716e+06	41800000	3070000000	409000000			555665	3.22418e+06	28800000	8482954	2.97418e+06	34300000		1	1	1	1	1	1	1	0	0	1	1	1	1	1	1	8	5
Cluster_047060		377.16	9.23371	2841299	3120000000	406000000	3.62678e+06	4808723	635479	825074	91163.8	5169732	1.97276e+06	2.15114e+06	14300000			10500000		1	1	1	1	1	1	1	1	1	1	1	1	0	0	1	7	6
Cluster_082488		613.322	13.359		27547.4		8776790	38700000		1.59549e+06		84300000	231000000	1960000000	1230000000	5035693	17900000	37700000		0	1	0	1	1	0	1	0	1	1	1	1	1	1	1	5	6
Cluster_017903		197.117	8.73408	3240000000	162000000	46800000		4737001	5.8359e+06	22700000	3.21805e+06	31000000	12000000	8853734	14100000	1611181	1.66669e+06	2.46656e+06		1	1	1	0	1	1	1	1	1	1	1	1	1	1	1	7	7
Cluster_034056		307.189	13.7723	2.35543e+06	2.05058e+06	3.56934e+06	14700000	118000000	27100000	1080000000	2.11913e+06	544000000	424000000	966000000	340000000	11800000	29900000	133000000		1	1	1	1	1	1	1	1	1	1	1	1	1	1	1	8	7
Cluster_004509		691.188	7.00614		1380000000	1970000000	137000000	35400000	4.58345e+06	3.37286e+06		40959.9		74047.6				14200000		0	1	1	1	1	1	1	0	1	0	1	0	0	0	1	6	3
Cluster_085151		637.177	6.3896	11400000	3040000000	388000000	12200000	11800000	1.88268e+06	1.31815e+06		5323983	33900000	6.14392e+06	1.02547e+06			9913162		1	1	1	1	1	1	1	0	1	1	1	1	0	0	1	7	5
Cluster_091078		693.166	7.27469		142000000	157000000	1150000000	1960000000	54800000	45700000		1.10905e+06	1.83311e+06	1.78668e+06	2.80203e+06	9421.87		113000000		0	1	1	1	1	1	1	0	1	1	1	1	1	0	1	6	6
Cluster_079654		589.431	11.5779				3060000000	405000000	9537453	41300000								541504		0	0	0	1	1	1	1	0	0	0	0	0	0	0	1	4	1
Cluster_065355		487.254	11.8892		2.28212e+06		57400000	6.33104e+06	2.41658e+06	1.24148e+06	712706	5.21162e+06	10800000	2740000000	666000000	16100000	9694078	3.59391e+06		0	1	0	1	1	1	1	1	1	1	1	1	1	1	1	6	7
Cluster_015009		171.101	10.2853	2.13058e+06	1970000000	62700000	23400000	33700000	145000000	749000000	234845	306000000	55200000	55100000	73700000	17100000	9600396	48500000		1	1	1	1	1	1	1	1	1	1	1	1	1	1	1	8	7
Cluster_024795		249.076	12.9279		1250000000	1940000000	20700000	136000000	78000000	57500000	122155	1.98974e+06	2.10261e+06				131109			0	1	1	1	1	1	1	1	1	1	0	0	0	1	0	7	3
Cluster_026735		261.134	7.29091		416000000	10200000	4849240	8925789	32300000	92300000	5136210	1050000000	478000000	466000000	594000000	328000000	45800000	74900000		0	1	1	1	1	1	1	1	1	1	1	1	1	1	1	7	7
Cluster_012103		133.049	1.1767	54700000		315770	761513	952376		101714	818000000	1300000000	496000000	438000000	351000000	7060290	27500000	11700000		1	0	1	1	1	0	1	1	1	1	1	1	1	1	1	6	7
Cluster_072490		535.196	11.1888	145032	889910	21417.5	749000000	2610000000	10200000	7.82856e+06		756048	1.65087e+06	13200000	73900000	2787923	26400000	68100000		1	1	1	1	1	1	1	0	1	1	1	1	1	1	1	8	6
Cluster_094629		731.31	13.6081				1.23895e+06		2840000000	112000000			749156	273000000	236000000			1.02967e+06		0	0	0	1	0	1	1	0	0	1	1	1	0	0	1	3	4
Cluster_040791		343.212	9.97934	912834	12200000	48700000	260000000	14600000	4220352	45700000		18500000	1790000000	356000000	885000000	9419935	17300000	2904961		1	1	1	1	1	1	1	0	1	1	1	1	1	1	1	8	6
Cluster_104599		875.312	10.5617		4943982	4.9704e+06	25400000	3390000000	8536037	6.20355e+06			80717.5	3183389	5028490			16100000		0	1	1	1	1	1	1	0	0	1	1	1	0	0	1	6	4
Cluster_015778		179.034	8.44306	6378899	150000000	195000000	125000000	966000000	1780000000	186000000	199246	3.82142e+06	7303008	15900000	6.27696e+06	319598	11200000	244000000		1	1	1	1	1	1	1	1	1	1	1	1	1	1	1	8	7
Cluster_040391		341.196	12.7833	153123	1690000000	968000000	27500000	19600000	10300000	213000000	303159	170000000	98700000	165000000	70400000	3894818	8607420	2372728		1	1	1	1	1	1	1	1	1	1	1	1	1	1	1	8	7
Cluster_023554		241.107	7.43112	3170000000	41000000	16800000		4.28819e+06	11500000	164000000	3377172	9556161	846520	6.57209e+06	4.9672e+06	1.35939e+06	220735	12500000		1	1	1	0	1	1	1	1	1	1	1	1	1	1	1	7	7
Cluster_098557		781.219	6.25309		424000000	2570000000	187000000	203000000	19200000	21800000		701009	5959233	3.02074e+06	452586		16139.2	3.85855e+06		0	1	1	1	1	1	1	0	1	1	1	1	0	1	1	7	5
Cluster_032198		297.17	12.3663	8.80556	3426439		97800000	20500000	17200000	7255629		1920000000	981000000	255000000	114000000	15100000	25900000	2922677		1	1	0	1	1	1	1	0	1	1	1	1	1	1	1	7	6
Cluster_068651		509.129	6.61959	6815428	11300000	10300000	860866	538314	2377.62	93938.1		2970000000	176000000	124000000	126000000	809321	20100000	503079		1	1	1	1	1	1	1	0	1	1	1	1	1	1	1	8	6
Cluster_021664		227.128	11.1783	15700000	227000000	17000000	7.54472e+06	11100000	959000000	1840000000	21900000	84900000	88500000	58300000	60200000	34700000	7.95479e+06	44100000		1	1	1	1	1	1	1	1	1	1	1	1	1	1	1	8	7
Cluster_097830		771.177	7.6615		7.37372e+06	10800000	2170000000	1220000000	7.98121e+06	1.24472e+06	13037	144697	917710	567760				33200000		0	1	1	1	1	1	1	1	1	1	1	0	0	0	1	6	5
Cluster_071701		529.301	13.5361		1.36745e+06	955406	401000000	2780000000	55000000	147000000		876555	3.75048e+06	9944419	12100000	2.02803e+06	792002	1131423		0	1	1	1	1	1	1	0	1	1	1	1	1	1	1	7	6
Cluster_006152		860.846	0.552944	6.02624e+06			24100000	23400000	97000000	192000000		586000000	713000000	778000000	835000000	160000000	105000000	30500000		1	0	0	1	1	1	1	0	1	1	1	1	1	1	1	6	6
Cluster_017004		189.1	8.00037	1840000000	29800000	24100000	4.79009e+06	26500000	106000000	443000000	306000000	159000000	187000000	149000000	117000000	18200000	24900000	23700000		1	1	1	1	1	1	1	1	1	1	1	1	1	1	1	8	7
Cluster_076022		561.181	5.33871	251356	93600000	3260000000	13700000	18400000	4.52181e+06	4012739		640791	12200000	2.07417e+06	684985			12300000		1	1	1	1	1	1	1	0	1	1	1	1	0	0	1	7	5
Cluster_017569		194.102	0.602606		1690975	6067251	1190000000	1360000000	383000000	444000000						24700000	9448692	64100000		0	1	1	1	1	1	1	0	0	0	0	0	1	1	1	7	2
Cluster_023336		239.128	11.9145	49262	3040000000	189000000	2835486	11925	33000000	100000000	293247	17700000	9939441	4383912	7.95988e+06	1.25241e+06	1.54721e+06	3.74761e+06		1	1	1	1	1	1	1	1	1	1	1	1	1	1	1	8	7
Cluster_014468		165.054	7.0665	43500000		1.5025e+06		511010	276680	1.11706e+06	1.14783e+06	1800000000	738000000	516000000	271000000	17200000	28800000	2.74765e+06		1	0	1	0	1	1	1	1	1	1	1	1	1	1	1	6	7
Cluster_069818		517.134	7.3244		2560000000	722000000	17000000	25600000	2.48868e+06	1.74327e+06	50933.4	46100000	3557616	6676816	6240772			5740021		0	1	1	1	1	1	1	1	1	1	1	1	0	0	1	6	6
Cluster_082141		611.197	7.03462		17600000	596823	551481	12900000	3043246	332124		5.91799e+06	477000000	2300000000	569000000	994952	13800000	1.02927e+06		0	1	1	1	1	1	1	0	1	1	1	1	1	1	1	7	6
Cluster_107941		943.437	11.5168				113000000	2930000000	258000000	73600000								23200000		0	0	0	1	1	1	1	0	0	0	0	0	0	0	1	4	1
Cluster_014339		163.06	1.09464	732000000	4.57941e+06	3.69332e+06	436499	976796	1.19701e+06	4792600	165000000	839000000	630000000	556000000	430000000	6247108	1.41773e+06	2.26335e+06		1	1	1	1	1	1	1	1	1	1	1	1	1	1	1	8	7
Cluster_014070		161.081	4.99469	2440000000	193000000	107000000	10300000	47200000	17200000	117000000	51900000	72500000	129000000	108000000	72000000	4.97119e+06	2.92337e+06	181000000		1	1	1	1	1	1	1	1	1	1	1	1	1	1	1	8	7
Cluster_098144		775.281	8.60272				80300000	10800000	219151				7123495	161000000	3110000000	4476897	12900000	369616		0	0	0	1	1	1	0	0	0	1	1	1	1	1	1	4	5
Cluster_027743		269.093	8.78882	2245440	2960000000	384000000	1.1031e+06	7084325	8498829	4.05153e+06	101443	77792	732618	3.48091e+06	949182			2641021		1	1	1	1	1	1	1	1	1	1	1	1	0	0	1	7	6
Cluster_078518		581.187	6.28235		905695	3.1594e+06	2.40081e+06	12800000	350156			3.79767e+06	1670000000	1500000000	169000000	979555	15400000	485625		0	1	1	1	1	1	0	0	1	1	1	1	1	1	1	6	6
Cluster_049568		391.233	12.2552		13900000	5.4949e+06	33600000	3120000000	105000000	60900000		1.08773e+06	2.63128e+06	8378218	9892405		102042	2.42867e+06		0	1	1	1	1	1	1	0	1	1	1	1	0	1	1	7	5
Cluster_100619		811.23	7.10203		1.77815e+06	7663881	3250000000	73000000	10100000	9442644		1.20459e+06	1.95971e+06	1.45013e+06	842153		115321	15300000		0	1	1	1	1	1	1	0	1	1	1	1	0	1	1	7	5
Cluster_099517		795.234	6.98734		2.155e+06	22900000	2980000000	248000000	43500000	37500000		1.22799e+06	10400000	4.14857e+06	3.67762e+06			22900000		0	1	1	1	1	1	1	0	1	1	1	1	0	0	1	6	5
Cluster_020751		221.045	7.21231		15900000	4.26279e+06	2.56956e+06	1.84126e+06	205417		475014	1960000000	411000000	522000000	432000000	1.88675e+06	11700000	828375		0	1	1	1	1	1	0	1	1	1	1	1	1	1	1	6	7
Cluster_034995		313.082	8.14117	3300000000	13100000	5715160	1.09616e+06		421380		70992	5.22085e+06	3.14846e+06	7868835	16900000	26810	321132	3.20715e+06		1	1	1	1	0	1	0	1	1	1	1	1	1	1	1	6	7
Cluster_018040		199.06	3.89178	17500000		138527	214866		128114	681333	612000000	1180000000	840000000	443000000	245000000	1.1371e+06	14900000	146993		1	0	1	1	0	1	1	1	1	1	1	1	1	1	1	6	7
Cluster_069859		517.173	13.7489				107000000	3170000000	43900000	14100000			177185	816654	3.29804e+06	2455.93	5048.08			0	0	0	1	1	1	1	0	0	1	1	1	1	1	0	5	4
Cluster_012161		134.046	0.711104		573000000	2660000000	33000000	35300000	5.32513e+06	1.20512e+06		5279842	9592626	6.22368e+06	5.85925e+06	1.47537e+06	1.43859e+06	2577032		0	1	1	1	1	1	1	0	1	1	1	1	1	1	1	7	6
Cluster_046801		375.202	12.1585	14100000	378000000	538000000	1440000000	257000000	22500000	383000000		21300000	28000000	155000000	99800000	1.20553e+06		3.47159e+06		1	1	1	1	1	1	1	0	1	1	1	1	1	0	1	7	6
Cluster_011824		129.018	3.24106	10200000	6332872	3.21662e+06	849104	4.21359e+06	2.37853e+06	1.97702e+06	2300000000	466000000	226000000	232000000	77800000	564339	11500000	6189527		1	1	1	1	1	1	1	1	1	1	1	1	1	1	1	8	7
Cluster_035566		315.181	12.9946	5.52477e+06	1200000000	1220000000	68400000	22900000	16600000	260000000		186000000	212000000	88200000	48200000	3.96473e+06	3759286	19300000		1	1	1	1	1	1	1	0	1	1	1	1	1	1	1	8	6
Cluster_069026		511.254	7.50934		2940000000	357000000	10400000	3.53495e+06	1.42332e+06	1.11882e+06		7039824	25292.3	5.91093e+06	4702495		57905.5	11200000		0	1	1	1	1	1	1	0	1	1	1	1	0	1	1	7	5
Cluster_042493		353.087	4.19036	614000000	248000000	215000000	85500000	68800000	9676986	6564315	12100000	513000000	805000000	430000000	315000000	5743272	4.06223e+06	158000000		1	1	1	1	1	1	1	1	1	1	1	1	1	1	1	8	7
Cluster_019590		211.06	5.08921	9747320	742000000	2520000000	4.59746e+06	11800000	6845725	10500000	83950.4	16000000	35272.4	1.70072e+06	2.14674e+06			24600000		1	1	1	1	1	1	1	1	1	1	1	1	0	0	1	7	6
Cluster_109407		975.466	9.81597				2770000000	533000000	8598600	4.56827e+06								41400000		0	0	0	1	1	1	1	0	0	0	0	0	0	0	1	4	1
Cluster_007427		991.292	3.9419		3230000000	92000000														0	1	1	0	0	0	0	0	0	0	0	0	0	0	0	2	0
Cluster_023614		241.119	5.83679	2470000000	9902154	1.17886e+06	1.15643e+06	2.71484e+06	1323900	1.81789e+06	13100000	271000000	167000000	209000000	162000000	2.12072e+06	14400000	24400000		1	1	1	1	1	1	1	1	1	1	1	1	1	1	1	8	7
Cluster_003847		645.182	6.86181	16800000	1390000000	1880000000	9757522	7.30632e+06	1.31773e+06	2.03519e+06	87916.2	1865328	547969	334484				11400000		1	1	1	1	1	1	1	1	1	1	1	0	0	0	1	7	5
Cluster_004889		723.213	8.30876	1.84841e+06		30300000	2650000000	580000000	23300000	17400000			251393	4480262	682590			573781		1	0	1	1	1	1	1	0	0	1	1	1	0	0	1	6	4
Cluster_017411		193.034	0.705675	203000000	20400000	16800000	3.16626e+06	3.50775e+06	2.34742e+06	3.86039e+06	763000000	685000000	635000000	557000000	403000000	2.4892e+06	12500000	137000000		1	1	1	1	1	1	1	1	1	1	1	1	1	1	1	8	7
Cluster_078369		579.338	8.56091		3280000000	10800000				434878				2834540	4270560					0	1	1	0	0	0	1	0	0	0	1	1	0	0	0	3	2
Cluster_065236		487.145	5.27666	50800000	24900000	3140000000	15200000	12700000	4136985	3.55143e+06	290649	7.16257e+06	888236	2.78737e+06	29000000			23600000		1	1	1	1	1	1	1	1	1	1	1	1	0	0	1	7	6
Cluster_099590		795.401	12.6239		6.0715e+06		9065805	2740000000	442000000	84600000			3180849	345917	841005	201967	278332	8834249		0	1	0	1	1	1	1	0	0	1	1	1	1	1	1	6	5
Cluster_017559		194.081	13.3852	333000000	323000000	325000000	325000000	90300000	98400000	206000000	351000000	333000000	285000000	154000000	101000000	354000000	339000000	340000000		1	1	1	1	1	1	1	1	1	1	1	1	1	1	1	8	7
Cluster_106001		901.428	11.006				137000000	3130000000	6220290	2568365								270000000		0	0	0	1	1	1	1	0	0	0	0	0	0	0	1	4	1
Cluster_109322		973.501	9.26181				2.80231e+06	3250000000	12700000	7210293								990268		0	0	0	1	1	1	1	0	0	0	0	0	0	0	1	4	1
Cluster_086738		651.191	5.31987	1.1467e+06	21100000	3240000000	2.38128e+06	2.20179e+06				3.5311e+06	4168870		65577.6			1.38498e+06		1	1	1	1	1	0	0	0	1	1	0	1	0	0	1	5	4
Cluster_038802		333.061	7.70064	4384941	594000000	434000000	605000000	1600000000	18700000	5697286	2.36896e+06	94038.3	2.62474e+06	2.93131e+06	1.73434e+06	66529	156401	4741922		1	1	1	1	1	1	1	1	1	1	1	1	1	1	1	8	7
Cluster_064765		483.331	14.2135				202112	1.23497e+06	540000000	2670000000			757045	3573719	26300000	10100000	4.63518e+06	848933		0	0	0	1	1	1	1	0	0	1	1	1	1	1	1	5	5
Cluster_109952		989.308	9.14524				1310000000	1880000000	37800000	26300000					1.92839e+06			5801909		0	0	0	1	1	1	1	0	0	0	0	1	0	0	1	4	2
Cluster_039937		339.18	11.8212	5.02243e+06	1800000000	531000000	15000000	5.15246e+06	1.79014e+06	5.61786e+06	100385	32800000	594000000	210000000	42200000	491271	634946	1.89197e+06		1	1	1	1	1	1	1	1	1	1	1	1	1	1	1	8	7
Cluster_083844		625.213	7.91609		1.5003e+06	8901335	102810	42072.4	247207			3.58019e+06	6364998	797000000	2420000000	4.1833e+06	14900000	1.66758e+06		0	1	1	1	1	1	0	0	1	1	1	1	1	1	1	6	6
Cluster_035221		313.238	13.4336	854687	334057	947705	1406666	315000000	393000000	1640000000	775134	1.35098e+06	3.4287e+06	14100000	747000000	109000000	167000000	95600000		1	1	1	1	1	1	1	1	1	1	1	1	1	1	1	8	7
Cluster_006124		857.256	4.40364		2020000000	1200000000	2.19776e+06	1.86203e+06	484071	713894								1.81678e+06		0	1	1	1	1	1	1	0	0	0	0	0	0	0	1	6	1
Cluster_027345		266.089	2.60647	302083	2690000000	500000000	1270805	3466741	859784	733057	108736	2.37805e+06	10800000	4758228	3.15175e+06			9512476		1	1	1	1	1	1	1	1	1	1	1	1	0	0	1	7	6
Cluster_041307		345.228	8.74286		237000000	2770000000	3.19647e+06	7272533	14500000	133000000		23900000	10300000	6369895	6741969	181770	347559	2853516		0	1	1	1	1	1	1	0	1	1	1	1	1	1	1	7	6
Cluster_052078		407.116	13.536				13200000	2250000000	52300000	579000000			16200000	15300000	281000000	7.58417e+06	4115852	16200000		0	0	0	1	1	1	1	0	0	1	1	1	1	1	1	5	5
Cluster_000516		330.084	6.9161	13900000	1890000000	1190000000	26000000	54000000	9257931	3.76923e+06	224645	5656637	7435194	1.93558e+06	2.03171e+06		8322.82	3.16683e+06		1	1	1	1	1	1	1	1	1	1	1	1	0	1	1	8	6
Cluster_046752		375.184	11.9957	307458	4.03451e+06	2.36948e+06	2220000000	139000000	53900000	228000000		32800000	225000000	247000000	54800000	197211	804545	71700000		1	1	1	1	1	1	1	0	1	1	1	1	1	1	1	8	6
Cluster_017311		192.065	6.45876	3060000000	1.47082e+06		1.63423e+06	4422889	6.24319e+06	7052267	1.2256e+06	21300000	41500000	40800000	17900000	626391	1.29539e+06	18200000		1	1	0	1	1	1	1	1	1	1	1	1	1	1	1	7	7
Cluster_038395		331.067	2.64065	3010000000	52700000	51000000	64600000	15300000	3.24853e+06	404082	150576		524990	905684	133068			35800000		1	1	1	1	1	1	1	1	0	1	1	1	0	0	1	7	5
Cluster_000979		418.119	6.16826	183556	2150000000	1030000000	240916	8673525	2323574	999286		852149	2721190	2.6554e+06	375700			3.24883e+06		1	1	1	1	1	1	1	0	1	1	1	1	0	0	1	7	5
Cluster_046297		373.128	8.91192	493996	74000000	16700000	7695350		2.91599e+06	6622497	63743.8	827000000	1740000000	382000000	129000000	4.15425e+06	14500000	2.74387e+06		1	1	1	1	0	1	1	1	1	1	1	1	1	1	1	7	7
Cluster_035394		315.087	8.29786	61300000	881000000	436000000	34200000	34800000	4.24833e+06	2208614		1050000000	226000000	254000000	203000000	3.19164e+06	28700000	2.23734e+06		1	1	1	1	1	1	1	0	1	1	1	1	1	1	1	8	6
Cluster_009310		1267.37	6.44972		3170000000	16800000	408195													0	1	1	1	0	0	0	0	0	0	0	0	0	0	0	3	0
Cluster_071804		530.222	9.30074		1.49586e+06	49465.7	2800000000	368000000	9423847	1.611e+06		1.22589e+06	1.42872e+06	315297	1.67708e+06			74200000		0	1	1	1	1	1	1	0	1	1	1	1	0	0	1	6	5
Cluster_062104		467.212	8.81361		738902	1270167	2020000000	1110000000	12300000	12800000		4.62152e+06	2739120	2700482	20900000		57890.1	30100000		0	1	1	1	1	1	1	0	1	1	1	1	0	1	1	7	5
Cluster_033456		304.191	9.84056		11600000	19300000	418000000	2500000000	64200000	60300000				17000000	93600000	164697	775621			0	1	1	1	1	1	1	0	0	0	1	1	1	1	0	7	3
Cluster_048395		385.131	13.7753				1.14861e+06	243000000	4.33406e+06	4296580		193000000	134000000	1390000000	1200000000		1.59979e+06			0	0	0	1	1	1	1	0	1	1	1	1	0	1	0	5	4
Cluster_072130		533.15	4.80735	2.84337e+06	522000000	2620000000	1.39405e+06	3444092	1.45078e+06	1.00299e+06	132183	1.45771e+06	13900000	3235941	516527			3078707		1	1	1	1	1	1	1	1	1	1	1	1	0	0	1	7	6
Cluster_014246		163.023	0.706618	70100000	9274300	3.34516e+06	1.34105e+06	1.33688e+06	2897909	3.29493e+06	457000000	1040000000	598000000	539000000	440000000	3.98267e+06	3.49566e+06	12100000		1	1	1	1	1	1	1	1	1	1	1	1	1	1	1	8	7
Cluster_064886		485.144	10.2148	6.27459e+06	4921546	1.05177e+06	292000000	2760000000	24900000	17600000		1.89558e+06	3465049	10200000	17100000	19200000	54249.2	519354		1	1	1	1	1	1	1	0	1	1	1	1	1	1	1	8	6
Cluster_089705		679.187	7.33067	196563	12500000	33700000	2900000000	181000000	8779022	4.86566e+06		2.24753e+06	2338861	11000000	2772133			19800000		1	1	1	1	1	1	1	0	1	1	1	1	0	0	1	7	5
Cluster_034807		311.222	13.4947	212644	2.37018e+06	1.29994e+06	8834459	1930000000	176000000	401000000	99963.3	726818	2.83504e+06	21600000	579000000	31500000	57000000	263000000		1	1	1	1	1	1	1	1	1	1	1	1	1	1	1	8	7
Cluster_091075		693.203	8.04073		29700000	31700000	2080000000	935000000	25700000	16100000		1.47867e+06	1.46333e+06	9670232	7171809			9786923		0	1	1	1	1	1	1	0	1	1	1	1	0	0	1	6	5
Cluster_038029		329.087	3.74773	704000000	23288.5	5.3138e+06	1.94336e+06	3.26985e+06	1.20581e+06	1634141	1250000000	312000000	341000000	292000000	228000000	4.04801e+06	51100000	17400000		1	1	1	1	1	1	1	1	1	1	1	1	1	1	1	8	7
Cluster_021903		229.107	6.37042	2570000000	40200000	26800000	7.1421e+06	13100000	9868601	87700000	85000000	124000000	71300000	55100000	43200000	2.34964e+06	3.9794e+06	4.23088e+06		1	1	1	1	1	1	1	1	1	1	1	1	1	1	1	8	7
Cluster_108468		955.438	12.8676				14200000	2790000000	233000000	66900000		7.25595e+06	925092	1487824	19200000	342631	702900	3.55593e+06		0	0	0	1	1	1	1	0	1	1	1	1	1	1	1	5	6
Cluster_083801		625.14	5.09522	274290	234000000	2490000000	163000000	213000000	18800000	10900000		1.85885e+06						82000000		1	1	1	1	1	1	1	0	1	0	0	0	0	0	1	7	2
Cluster_084350		629.302	9.56256		6000612	6.63999e+06	153000000	2950000000	5523512	4.51619e+06					593964	8386.14		3.84654e+06		0	1	1	1	1	1	1	0	0	0	0	1	1	0	1	6	3
Cluster_000016		444.994	12.372				38900000	6.2308e+06	4.19307e+06	4.67496e+06	358184	330000000	1990000000	460000000	267000000	26000000	18100000	13000000		0	0	0	1	1	1	1	1	1	1	1	1	1	1	1	5	7
Cluster_006266		876.82	0.56446	45500000		128739	11600000	17300000	9699320	51000000	163476	718000000	696000000	713000000	623000000	230000000	145000000	113000000		1	0	1	1	1	1	1	1	1	1	1	1	1	1	1	7	7
Cluster_088079		663.191	7.64725		15900000	37800000	2580000000	427000000	22600000	10900000		3804431	2385251	1.36799e+06	6731285			66000000		0	1	1	1	1	1	1	0	1	1	1	1	0	0	1	6	5
Cluster_016141		181.122	9.91313	217220	1080000000	1820000000	1.80874e+06	4522135	24100000	160000000	41886.8	15000000	76543	847499	996072	71353.6	3816599	5.39459e+06		1	1	1	1	1	1	1	1	1	1	1	1	1	1	1	8	7
Cluster_026060		257.139	10.783	1.77647e+06	2060000000	817000000			5009108	12000000		179000000	14700000	8054627	6.94765e+06	5.58165e+06	641488	3.61219e+06		1	1	1	0	0	1	1	0	1	1	1	1	1	1	1	6	6
Cluster_011976		131.034	2.84621	29500000	15500000	8419604	1.81019e+06	4754695	19600000	24400000	866000000	606000000	606000000	507000000	401000000	14600000	41000000	43000000		1	1	1	1	1	1	1	1	1	1	1	1	1	1	1	8	7
Cluster_105421		891.233	7.86614		383000000	2720000000	1.45323e+06	197600		60481.8					3.41245e+06					0	1	1	1	1	0	1	0	0	0	0	1	0	0	0	5	1
Cluster_065354		487.254	11.7785		22300000	3.78446e+06	10100000	7219870	2.1631e+06	11200000	401492	324000000	2070000000	355000000	254000000	36600000	13800000	18400000		0	1	1	1	1	1	1	1	1	1	1	1	1	1	1	7	7
Cluster_043656		358.082	2.56982	3092.16	2140000000	944000000	1.1029e+06	3.04543e+06	616433	277502	527270	2.74738e+06	680000	20112	34141.2		838.775	3.07414e+06		1	1	1	1	1	1	1	1	1	1	1	1	0	1	1	8	6
Cluster_094313		727.412	14.8435						3.41606e+06	3080000000					280084	4956018	3089347	44600000		0	0	0	0	0	1	1	0	0	0	0	1	1	1	1	3	3
Cluster_034378		309.206	12.3799	1.07152e+06	2.23036e+06	17200000	340000000	1940000000	608000000	108000000	49027.1	942760	37100000	35700000	610157	2.33371e+06	149617	121000000		1	1	1	1	1	1	1	1	1	1	1	1	1	1	1	8	7
Cluster_008637		1153.35	4.14472		2800000000	284000000														0	1	1	0	0	0	0	0	0	0	0	0	0	0	0	2	0
Cluster_103472		855.421	11.7247		31100000	44700000	698000000	1870000000	240000000	192000000								16800000		0	1	1	1	1	1	1	0	0	0	0	0	0	0	1	6	1
Cluster_015005		171.101	12.181	295683	62300000	7.50054e+06	1460000000	152000000	202000000	940000000	123134	9910991	52700000	167000000	25100000	2.76197e+06	4298677	134000000		1	1	1	1	1	1	1	1	1	1	1	1	1	1	1	8	7
Cluster_015549		177.055	6.30469	1.04396e+06		1.48896e+06	735751	88755.5		53894.8	1.23278e+06	1860000000	483000000	362000000	356000000	14300000	29700000	13200000		1	0	1	1	1	0	1	1	1	1	1	1	1	1	1	6	7
Cluster_099412		793.233	10.3328				159000000	2880000000	21600000	14200000		582831	952711	562376	679130			140987		0	0	0	1	1	1	1	0	1	1	1	1	0	0	1	4	5
Cluster_042977		355.118	9.98991		806579	3.2655e+06	38200000	5.0303e+06	1.49385e+06	353005		4.84517e+06	1.95895e+06	1.4346e+06	3000000000	6992074	43000000	1839248		0	1	1	1	1	1	1	0	1	1	1	1	1	1	1	7	6
Cluster_019450		209.117	12.1513		6670870	1.46145e+06	1600000000	164000000	188000000	863000000		200901	39700000	178000000	22300000	1.42564e+06	2.79237e+06	112000000		0	1	1	1	1	1	1	0	1	1	1	1	1	1	1	7	6
Cluster_089592		677.353	12.5508		19100000	26100000	1420000000	1570000000	3.5469e+06	2193762		1.30772e+06	6137654	10600000	7612982	199658		6.9909e+06		0	1	1	1	1	1	1	0	1	1	1	1	1	0	1	6	6
Cluster_106487		911.448	13.1223			187820	3692257	2450000000	415000000	196000000								27300000		0	0	1	1	1	1	1	0	0	0	0	0	0	0	1	5	1
Cluster_021326		225.112	13.5853	153699	1.10065e+06	4097517	170000000	2280000000	25000000	506000000		2.90863e+06	2.37634e+06	33000000	35600000	153904	307748	6.65978e+06		1	1	1	1	1	1	1	0	1	1	1	1	1	1	1	8	6
Cluster_095237		739.224	8.8175	2.79814e+06	767182	253654	1370000000	1660000000	6.53489e+06	5.92568e+06		202718	2.04161e+06	6.51171e+06	7.26135e+06			9999500		1	1	1	1	1	1	1	0	1	1	1	1	0	0	1	7	5
Cluster_116247		1219.25	8.92328				121000000	2940000000												0	0	0	1	1	0	0	0	0	0	0	0	0	0	0	2	0
Cluster_095287		739.375	12.7928		1026614		13300000	627000000	1780000000	587000000	3534.08		3.15373e+06	11400000	34300000	487381	218913	734000000		0	1	0	1	1	1	1	1	0	1	1	1	1	1	1	6	6
Cluster_084379		629.353	13.6709	1.06368e+06	779296	806045	2.25646e+06	185000000	93600000	107000000	1275126	4887685	24200000	456000000	2160000000	10800000	16600000	9061215		1	1	1	1	1	1	1	1	1	1	1	1	1	1	1	8	7
Cluster_025685		255.114	8.99914	308000000	1410000000	1240000000	461554	4.07183e+06	6353687	17800000		56500000	50831.8		1.80889e+06	116978	67799.8	1.58755e+06		1	1	1	1	1	1	1	0	1	1	0	1	1	1	1	8	5
Cluster_080082		593.272	13.8662			235511	142045	6763087	2610000000	396000000				2.20295e+06	4.06706e+06	23300000	1.2572e+06	72900000		0	0	1	1	1	1	1	0	0	0	1	1	1	1	1	6	4
Cluster_079553		589.228	8.37359	99253.5	1330000000	1670000000	3649233	35500000	1.52211e+06	2.24658e+06			1.22846e+06	3.85339e+06	361802		9749.94	21600000		1	1	1	1	1	1	1	0	0	1	1	1	0	1	1	8	4
Cluster_023627		241.144	12.1403	203287	2630000000	107000000		5024289	61100000	69600000	569605	60000000	30200000	36500000	30800000	4892484	5241517	1.21706e+06		1	1	1	0	1	1	1	1	1	1	1	1	1	1	1	7	7
Cluster_080918		600.229	5.35662	491325	2020000000	982000000	5827358	9158042	5956150	7167648		62051.1	3.76813e+06	1.38646e+06	256694			5.7409e+06		1	1	1	1	1	1	1	0	1	1	1	1	0	0	1	7	5
Cluster_072891		537.326	14.7517					182382	583000000	2380000000	213829		7953092	4237154	12800000	35900000	15100000	114000000		0	0	0	0	1	1	1	1	0	1	1	1	1	1	1	4	6
Cluster_040398		341.196	13.6407	8359.41	812774	1.87455e+06	1990000000	652000000	16300000	104000000		6.60984e+06	40500000	165000000	44800000	20909.1	620810	4.97404e+06		1	1	1	1	1	1	1	0	1	1	1	1	1	1	1	8	6
Cluster_058707		447.15	5.40084	1.50547e+06	361000000	351000000	9670509	1.81107e+06	505993	650062	17657.9	3.08912e+06	1960000000	260000000	71300000	586680	10000000	15600000		1	1	1	1	1	1	1	1	1	1	1	1	1	1	1	8	7
Cluster_105049		883.417	13.1287		3.41304e+06			42400000	2770000000	193000000	90819				723298	3.43401e+06		47000000		0	1	0	0	1	1	1	1	0	0	0	1	1	0	1	4	4
Cluster_037741		327.217	12.7699		6.9415e+06	2.63009e+06	473000000	1350000000	32400000	169000000	117817	8596978	4.46476e+06	257000000	701000000	4.06662e+06	5799786	15600000		0	1	1	1	1	1	1	1	1	1	1	1	1	1	1	7	7
Cluster_084923		635.161	7.41931	734910	14800000	7540858	2700000000	237000000	17300000	19700000		3.50459e+06	864791	959293	48692.1			54400000		1	1	1	1	1	1	1	0	1	1	1	1	0	0	1	7	5
Cluster_029555		281.092	9.72597	5839951	1660000000	1330000000			891344	758432	115.919	22933.6	74234.2	119406	217032		121281	296224		1	1	1	0	0	1	1	1	1	1	1	1	0	1	1	6	6
Cluster_004719		708.694	9.88645			559695	654000000	2300000000	16300000	14600000		2.52081e+06		275185				309000000		0	0	1	1	1	1	1	0	1	0	1	0	0	0	1	5	3
Cluster_084731		633.182	7.22609		2020000000	923000000	4.26744e+06	3.9174e+06	286937	314687		6606389	8381678	16700000	3.80756e+06		58604.2			0	1	1	1	1	1	1	0	1	1	1	1	0	1	0	7	4
Cluster_038599		331.175	13.0689		307000000	83700000	29700000	29500000	997684	11600000		468279	1270000000	1080000000	170000000	4521748	8396459	1.97112e+06		0	1	1	1	1	1	1	0	1	1	1	1	1	1	1	7	6
Cluster_000008		444.884	4.67402	3.96847e+06	1250000000	1700000000	3.06551e+06	3.77138e+06	1.27265e+06	1.33115e+06	278344	921631	13100000	2.02578e+06	573949		171952	2.00715e+06		1	1	1	1	1	1	1	1	1	1	1	1	0	1	1	8	6
Cluster_095791		745.27	8.29528		3.90903e+06		26600000	4.55975e+06	202784			1.14462e+06	54200000	1100000000	1790000000	855958	9151339	3.01009e+06		0	1	0	1	1	1	0	0	1	1	1	1	1	1	1	5	6
Cluster_014842		169.122	7.77196	2640000000	20800000	8674837		4.75244e+06	12100000	155000000	34200000	33900000	29100000	26000000	18100000	1.39415e+06	1.58243e+06	2.50255e+06		1	1	1	0	1	1	1	1	1	1	1	1	1	1	1	7	7
Cluster_014699		168.032	0.651383	2410000000	97600000	68800000	9851420	22400000	12400000	15500000	159000000	51700000	52900000	42200000	35200000	229025	39800000	149000000		1	1	1	1	1	1	1	1	1	1	1	1	1	1	1	8	7
Cluster_037544		327.087	8.28838	692542	26900000	173257	919768		1.13423e+06	3217963		1770000000	396000000	425000000	348000000	6012050	48600000	3.13779e+06		1	1	1	1	0	1	1	0	1	1	1	1	1	1	1	7	6
Cluster_048817		387.202	12.5439	790894	140000000	35500000	38400000	2680000000	7903506	17900000		7.00823e+06	1.66481e+06	33500000	9687031	516274	589486	2.07082e+06		1	1	1	1	1	1	1	0	1	1	1	1	1	1	1	8	6
Cluster_083548		623.14	9.5828		865236	1.45702e+06	27000000	2920000000	14400000	1.85747e+06		3.89867e+06		1.26364e+06				72900000		0	1	1	1	1	1	1	0	1	0	1	0	0	0	1	6	3
Cluster_096566		755.202	5.75187		1770000000	1170000000	3.96879e+06	6.91277e+06	553129	897711		2.46498e+06	2.00646e+06					1.82466e+06		0	1	1	1	1	1	1	0	1	1	0	0	0	0	1	6	3
Cluster_037739		327.217	12.4996	258545	3548376	6566890	1370000000	520000000	32200000	233000000	292326	69500000	50000000	521000000	146000000	396517	2.04813e+06	229000000		1	1	1	1	1	1	1	1	1	1	1	1	1	1	1	8	7
Cluster_094041		725.214	4.74745	172044	1960000000	974000000	816565	2.84308e+06	2.95553e+06	2.2427e+06		781700	9898240					3.60718e+06		1	1	1	1	1	1	1	0	1	1	0	0	0	0	1	7	3
Cluster_032580		299.149	8.2369	5639425	1640000000	77800000		106996	5.73933e+06	9235248	1668.9	986000000	76500000	85500000	63800000	908035	6.53318e+06	524922		1	1	1	0	1	1	1	1	1	1	1	1	1	1	1	7	7
Cluster_006955		949.457	13.364	316349				14200000	2740000000	196000000	394951							81300000		1	0	0	0	1	1	1	1	0	0	0	0	0	0	1	4	2
Cluster_033708		305.175	12.5658		918327	888714	390000000	51700000	61000000	28500000		2.21961e+06	592000000	1640000000	172000000	5497577	11500000	922764		0	1	1	1	1	1	1	0	1	1	1	1	1	1	1	7	6
Cluster_003851		645.182	7.57921		980000000	1840000000	33200000	45400000	11900000	9167726		18700000	2.44891e+06	158593	74356.8			12300000		0	1	1	1	1	1	1	0	1	1	1	1	0	0	1	6	5
Cluster_038676		331.248	13.0143					1420000000	65900000	217000000			2.27851e+06	17600000	1180000000	45200000	27000000	77100000		0	0	0	0	1	1	1	0	0	1	1	1	1	1	1	4	5
Cluster_032207		297.17	11.6156	1.9205e+06	2450000000	353000000	25500000	4.25534e+06	7.57685e+06	24100000	136022	10000000	49100000	7.72374e+06	3.86393e+06	304218	497038	450502		1	1	1	1	1	1	1	1	1	1	1	1	1	1	1	8	7
Cluster_074437		549.144	4.86256	10700000	880000000	1890000000	63000000	72100000	8873670	4.92895e+06	108016	4191092	5602283	1.33819e+06	536514			1.19216e+06		1	1	1	1	1	1	1	1	1	1	1	1	0	0	1	7	6
Cluster_000323		1463.45	5.41926		7266399	2930000000														0	1	1	0	0	0	0	0	0	0	0	0	0	0	0	2	0
Cluster_003651		629.807	0.52713	2.48746e+06	3.6031e+06	20400000	71200000	255000000	133000000		2440000000					2.70082e+06	2.65618e+06	5.46318e+06		1	1	1	1	1	1	0	1	0	0	0	0	1	1	1	7	3
Cluster_040793		343.212	10.2208		35300000	14500000	48200000	785513	4320361	6849106		131581	2210000000	445000000	146000000	8799287	11600000	6686656		0	1	1	1	1	1	1	0	1	1	1	1	1	1	1	7	6
Cluster_058369		445.15	9.95599	15400000	900042	3892466	283000000	2570000000	6.45059e+06	4510024		575196	5.48623e+06	1.4998e+06	24800000		137081	13900000		1	1	1	1	1	1	1	0	1	1	1	1	0	1	1	8	5
Cluster_086382		647.378	12.8387		714298	290548	28700000	2470000000	144000000	134000000		2667207	15000000	60400000	66200000	1.22021e+06	1.91261e+06	32600000		0	1	1	1	1	1	1	0	1	1	1	1	1	1	1	7	6
Cluster_073027		539.14	6.54436	76000000	2.00581e+06	91218.7	22698.7	71793.5				2450000000	173000000	111000000	101000000	626528	15400000	989102		1	1	1	1	1	0	0	0	1	1	1	1	1	1	1	6	6
Cluster_091105		693.203	8.53805		33700000	192000000	1720000000	913000000	19900000	20900000			1140322	1.8543e+06	3.06773e+06			10100000		0	1	1	1	1	1	1	0	0	1	1	1	0	0	1	6	4
Cluster_086517		649.198	4.63406	1.73404e+06	923000000	1980000000	837418		414836	328571			1.6806e+06					2295645		1	1	1	1	0	1	1	0	0	1	0	0	0	0	1	6	2
Cluster_045189		367.118	9.83267	1558.21	10300000	16200000	1.17992e+06		16298.7			3.0814e+06	9698147	31000000	2810000000	26100000	55100000	74669.9		1	1	1	1	0	1	0	0	1	1	1	1	1	1	1	6	6
Cluster_046025		371.243	12.658		151353		232000000	1830000000	87600000	285000000		2.25428e+06	19375	79800000	385000000	1.5625e+06	3.04218e+06	11100000		0	1	0	1	1	1	1	0	1	1	1	1	1	1	1	6	6
Cluster_086535		649.199	5.05401	10600000	950000000	1870000000	900306	24900000	12100000	6.47837e+06		2.83471e+06	14600000	8757229	775064	51093.1		7972555		1	1	1	1	1	1	1	0	1	1	1	1	1	0	1	7	6
Cluster_001481		474.329	15.3718		545240				2160000000	483000000	471162		5.53396e+06	71700000	38800000	138000000	33300000	44200000		0	1	0	0	0	1	1	1	0	1	1	1	1	1	1	4	6
Cluster_116977		1273.48	5.0617		2890000000	3.18433e+06			609076											0	1	1	0	0	1	0	0	0	0	0	0	0	0	0	3	0
Cluster_043961		359.207	13.5405		221484	601798	1910000000	467000000	33700000	448000000		961042	7947699	16300000	10200000	905248	430134	7318454		0	1	1	1	1	1	1	0	1	1	1	1	1	1	1	7	6
Cluster_052971		412.233	10.4316		2530000000	310000000	2.23109e+06		2.12672e+06	6571837		25400000	6.97266e+06	683666	8427.3		138018	231099		0	1	1	1	0	1	1	0	1	1	1	1	0	1	1	6	5
Cluster_065092		485.347	14.5921	862792					1370000000	1460000000	497273		1.23164e+06	13100000	4.43218e+06	32500000	10400000	20000000		1	0	0	0	0	1	1	1	0	1	1	1	1	1	1	4	6
Cluster_078837		583.298	4.62217				652313	2880000000	1.67693e+06				44522					735674		0	0	0	1	1	1	0	0	0	1	0	0	0	0	1	3	2
Cluster_023173		238.078	6.33134	74700000	1410000000	1270000000	108241		63000000	40100000	179990	729.383	5.70199e+06	1.69469e+06	3.84958e+06	105966	155996	6.79369e+06		1	1	1	1	0	1	1	1	1	1	1	1	1	1	1	7	7
Cluster_104409		871.417	12.0537				38700000	827000000	1590000000	414000000					2648559			695000000		0	0	0	1	1	1	1	0	0	0	0	1	0	0	1	4	2
Cluster_109202		971.469	12.2948	212489		899941	180000000	2390000000	239000000	56900000								6539784		1	0	1	1	1	1	1	0	0	0	0	0	0	0	1	6	1
Cluster_004362		678.808	0.502568	32500000	8551250	176000000	505000000	960000000	626000000	114000000	445000000					689073	1.58823e+06	5089292		1	1	1	1	1	1	1	1	0	0	0	0	1	1	1	8	3
Cluster_113608		1099.39	12.4574				10700000	1590000000	1110000000	157000000								946946		0	0	0	1	1	1	1	0	0	0	0	0	0	0	1	4	1
Cluster_086529		649.197	4.19558	18900000	1930000000	836000000	28000000	29700000	5481155	5.09545e+06		6.96632e+06	1.38388e+06	624844				5.62051e+06		1	1	1	1	1	1	1	0	1	1	1	0	0	0	1	7	4
Cluster_091484		697.208	4.196	234731	1950000000	847000000	27300000	29100000	5104656	5247808		449351						4.12182e+06		1	1	1	1	1	1	1	0	1	0	0	0	0	0	1	7	2
Cluster_068743		509.235	8.13883	2220000000	54700000		530594		3839134	533000000	28700000	7505906	8666055	1.95231e+06	1.18313e+06		45133.2	233835		1	1	0	1	0	1	1	1	1	1	1	1	0	1	1	6	6
Cluster_047291		379.081	0.708151	173000000	45900000	32100000	12300000	20300000	14800000	17700000	2190000000	47000000	103000000	108000000	97400000	818800	255000000	875000000		1	1	1	1	1	1	1	1	1	1	1	1	1	1	1	8	7
Cluster_073936		545.171	0.714438	28500000	4430740	1.53407e+06					65500000	2500000000	112000000	80700000	57700000	657261	7150250	35400000		1	1	1	0	0	0	0	1	1	1	1	1	1	1	1	4	7
Cluster_049085		389.124	8.28228	14600000			3.56291e+06		73.0378		127427	818515	627000000	2130000000	74200000	892715	13800000	1.56981e+06		1	0	0	1	0	1	0	1	1	1	1	1	1	1	1	4	7
Cluster_078462		581.093	8.97234		353000000	345000000	414000000	1440000000	180000000	107000000	247319							15800000		0	1	1	1	1	1	1	1	0	0	0	0	0	0	1	6	2
Cluster_008927		1210.35	6.05282		2700000000	126000000	549764													0	1	1	1	0	0	0	0	0	0	0	0	0	0	0	3	0
Cluster_094559		731.124	9.41822		4707713	7109229	2550000000	249000000	10900000	5.13018e+06		730125						26800000		0	1	1	1	1	1	1	0	1	0	0	0	0	0	1	6	2
Cluster_013350		151.039	6.93763	19075.2	610413	1125770	1.62491e+06	2.53158e+06	3.6868e+06	799947	4.66933e+06	1480000000	557000000	427000000	328000000	16500000	23600000	49716.9		1	1	1	1	1	1	1	1	1	1	1	1	1	1	1	8	7
Cluster_013896		161.023	5.3909	230526	336003		68513.2			52209.3	1.91371e+06	2120000000	220000000	271000000	199000000	2.55874e+06	51300000	235980		1	1	0	1	0	0	1	1	1	1	1	1	1	1	1	5	7
Cluster_034523		310.202	12.1973	251468	20600000	8173763	2260000000	319000000	76800000	61100000		1.439e+06	5511959	39400000	24300000	585418	307085	272000000		1	1	1	1	1	1	1	0	1	1	1	1	1	1	1	8	6
Cluster_096278		751.281	6.10328		2630000000	139000000	11100000	16700000	4.21851e+06	4628674		2.46439e+06	3.44526e+06					30600000		0	1	1	1	1	1	1	0	1	1	0	0	0	0	1	6	3
Cluster_103496		855.438	9.30451				30100000	2770000000	12700000	1614.63				1.04934e+06				934362		0	0	0	1	1	1	1	0	0	0	1	0	0	0	1	4	2
Cluster_098162		775.339	10.0193				58100000	2730000000	12300000	5.10943e+06					51903.3			11200000		0	0	0	1	1	1	1	0	0	0	0	1	0	0	1	4	2
Cluster_015006		171.101	12.3071		103000000	17300000	1340000000	155000000	90600000	809000000			24800000	212000000	45200000	2.21483e+06	3.24092e+06	87500000		0	1	1	1	1	1	1	0	0	1	1	1	1	1	1	7	5
Cluster_029786		283.06	9.32648	1.01032e+06	158481	1.92854e+06	939000000	1750000000	26300000	4240338	1.23515e+06	57300000	9370032	6827815	3.77625e+06			31400000		1	1	1	1	1	1	1	1	1	1	1	1	0	0	1	7	6
Cluster_095785		745.27	8.91554				325000000	243000000	747697	682504		41600000	18700000	88900000	2080000000	1.04426e+06	8264998	4.32802e+06		0	0	0	1	1	1	1	0	1	1	1	1	1	1	1	5	6
Cluster_018601		203.091	4.7585	87600000	4.40246e+06	2251391	682353	2.21568e+06	17000000	159000000	209000000	482000000	408000000	579000000	728000000	122000000	20400000	1.46219e+06		1	1	1	1	1	1	1	1	1	1	1	1	1	1	1	8	7
Cluster_062988		473.108	7.89737	10900000	1300000000	1420000000	16500000	35700000	6619655	3043098	215724	3.91729e+06	1.19502e+06	2.39279e+06				2.8195e+06		1	1	1	1	1	1	1	1	1	1	1	0	0	0	1	7	5
Cluster_078321		579.265	12.3276		3.23606e+06	1.71184e+06	20800000	123000000	9071704	3.23256e+06		2556309	11200000	1900000000	720000000	2.04991e+06	5910293	1667.89		0	1	1	1	1	1	1	0	1	1	1	1	1	1	1	7	6
Cluster_106468		911.412	12.02				168000000	2000000000	449000000	176000000		1.67355e+06						110000000		0	0	0	1	1	1	1	0	1	0	0	0	0	0	1	4	2
Cluster_065144		486.197	6.68426	10700000	31967.2							2590000000	90300000	54200000	48600000	318511	10100000			1	1	0	0	0	0	0	0	1	1	1	1	1	1	0	3	5
Cluster_043970		359.207	12.5026	1.01503e+06	1.60125e+06	519000000	484000000	21600000	165000000	1470000000	114095	18900000	25500000	49000000	34700000	1.90863e+06	199417	8.02336e+06		1	1	1	1	1	1	1	1	1	1	1	1	1	1	1	8	7
Cluster_062695		471.171	3.67079	31500000	2330000000	197000000	14300000	99200000	59300000	43100000		5.10991e+06	1.1265e+06	306995	138890			59700000		1	1	1	1	1	1	1	0	1	1	1	1	0	0	1	7	5
Cluster_022708		235.06	5.60219	11200000	38300000	2630000000	19800000	20500000	2.81868e+06	1.89416e+06	3.98741e+06	17500000	12600000	14400000	5.90401e+06	54465.6	179679	27200000		1	1	1	1	1	1	1	1	1	1	1	1	1	1	1	8	7
Cluster_106007		901.428	10.3156				309000000	2380000000	60100000	29700000								15400000		0	0	0	1	1	1	1	0	0	0	0	0	0	0	1	4	1
Cluster_037783		327.218	10.9051		1.53331e+06	2.00007e+06	295000000	10200000	112000000	135000000	79825.6	3.81092e+06	914000000	1140000000	154000000	5.20409e+06	9933487	42800000		0	1	1	1	1	1	1	1	1	1	1	1	1	1	1	7	7
Cluster_076601		565.285	12.0571	745579	5163636	2.11608e+06	286000000	2190000000	223000000	43100000		1.6125e+06	5.68549e+06	10600000	3.07347e+06		283535	1.08477e+06		1	1	1	1	1	1	1	0	1	1	1	1	0	1	1	8	5
Cluster_095608		743.24	5.27955		9443709	49700000	759701					9660271	2080000000	527000000	82100000	92174.1	8574062			0	1	1	1	0	0	0	0	1	1	1	1	1	1	0	4	5
Cluster_018199		200.071	8.98018	31000000	1980000000	719000000	6.5421e+06	12800000	3.10071e+06	2.00665e+06	45126.4							2465515		1	1	1	1	1	1	1	1	0	0	0	0	0	0	1	7	2
Cluster_080316		595.288	14.3459					225780	2450000000	285000000			52089.1	1.48349e+06	869688	11100000	281216	189000000		0	0	0	0	1	1	1	0	0	1	1	1	1	1	1	4	5
Cluster_003889		647.379	11.0582				1090000000	1640000000	11700000	7631096				1.30281e+06	990496			606784		0	0	0	1	1	1	1	0	0	0	1	1	0	0	1	4	3
Cluster_065598		489.161	4.66164	16900000	93400000	8148780				2926.33	2.23293e+06	2520000000	43500000	38600000	24300000	66848.3	10100000	1.08172e+06		1	1	1	0	0	0	1	1	1	1	1	1	1	1	1	5	7
Cluster_015763		179.034	5.96059	7.51744e+06	5.19724e+06	9710867	3.53204e+06	1.51079e+06	537142	338365	13800000	754000000	726000000	658000000	537000000	30300000	41600000	2.30229e+06		1	1	1	1	1	1	1	1	1	1	1	1	1	1	1	8	7
Cluster_032965		301.165	12.7076	6110.07	2410000000	228000000	69661.2	4228426	13500000	39400000		21200000	14700000	6226414	6227154	348844	287652	3189028		1	1	1	1	1	1	1	0	1	1	1	1	1	1	1	8	6
Cluster_043264		356.207	9.93264	3246587	2480000000	249000000	2.78939e+06		784713	1.5351e+06		125090	2.53768e+06	2.22281e+06	2129798			8812022		1	1	1	1	0	1	1	0	1	1	1	1	0	0	1	6	5
Cluster_102736		843.27	8.02938		2071191	9599571	2380000000	282000000	36200000	24400000			1.86403e+06	2578798	2.57874e+06			67500000		0	1	1	1	1	1	1	0	0	1	1	1	0	0	1	6	4
Cluster_050148		395.155	2.97509	391664								2620000000	49500000	38200000	30100000	110176	11200000	107007		1	0	0	0	0	0	0	0	1	1	1	1	1	1	1	2	6
Cluster_109301		973.448	11.9548		2158423	12700000	622000000	1620000000	363000000	120000000				2.37986e+06	146437		158898	6.73053e+06		0	1	1	1	1	1	1	0	0	0	1	1	0	1	1	7	3
Cluster_032644		299.222	14.1407	13700000	4.94735e+06	5151011	5.28014e+06	10300000	15200000	121000000	5.8505e+06	99800000	194000000	243000000	1990000000	29000000	27300000	11800000		1	1	1	1	1	1	1	1	1	1	1	1	1	1	1	8	7
Cluster_030948		289.18	11.8543		2.99439e+06	4053470	1890000000	65500000	206000000	372000000			119000000	61000000	7.28423e+06	3960783	8.36494e+06	5383557		0	1	1	1	1	1	1	0	0	1	1	1	1	1	1	7	5
Cluster_101753		827.39	12.26				67000000	399000000	1710000000	549000000					7374473			1220000000		0	0	0	1	1	1	1	0	0	0	0	1	0	0	1	4	2
Cluster_036869		323.186	12.8479		101000000	23300000	486000000	775000000	41200000	74200000		80800000	501000000	264000000	373000000	3800633	4.36601e+06			0	1	1	1	1	1	1	0	1	1	1	1	1	1	0	7	5
Cluster_095783		745.256	5.17302		11800000	2110000000	4330945	7.6668e+06	1.15374e+06	1.16057e+06	12802.4	18300000	529000000	25900000	7955186		2.3196e+06	4.44269e+06		0	1	1	1	1	1	1	1	1	1	1	1	0	1	1	7	6
Cluster_026414		259.118	8.37942	1910000000	36400000	24400000	5.15292e+06	4.87477e+06	18300000	74200000	52900000	156000000	159000000	166000000	101000000	3.89349e+06	4.14231e+06	3.07519e+06		1	1	1	1	1	1	1	1	1	1	1	1	1	1	1	8	7
Cluster_081836		609.125	8.76012	882639	2.4319e+06	5594700	849000000	1820000000	27700000	2.14841e+06				207550				19200000		1	1	1	1	1	1	1	0	0	0	1	0	0	0	1	7	2
Cluster_040837		343.212	8.26323		285000000	2290000000	6945458	9796733	16600000	28200000		51600000	8.03536e+06	3968049	5.67876e+06	577652	428044	139000000		0	1	1	1	1	1	1	0	1	1	1	1	1	1	1	7	6
Cluster_042962		355.103	5.44432	1980000000	191000000	422000000	12900000	10600000	1352662	2.30352e+06	3.15166e+06	19300000	41200000	9295564	16400000	236766	744544	39600000		1	1	1	1	1	1	1	1	1	1	1	1	1	1	1	8	7
Cluster_044367		361.223	12.5229		1340000000	614000000	178000000	457000000	29900000	79800000		1984835	2.89182e+06	8342674			86754	3.35691e+06		0	1	1	1	1	1	1	0	1	1	1	0	0	1	1	7	4
Cluster_115369		1169.67	12.4194	220821			111000000	2210000000	170000000	216000000								70100000		1	0	0	1	1	1	1	0	0	0	0	0	0	0	1	5	1
Cluster_088080		663.191	7.78507		84500000	53500000	1910000000	575000000	22200000	23800000		1.10505e+06	2.92883e+06	16900000	10500000			385171		0	1	1	1	1	1	1	0	1	1	1	1	0	0	1	6	5
Cluster_036870		323.186	13.0228	2628884	119000000	56800000	703000000	74700000	29600000	103000000	1.56239e+06	13700000	293000000	1020000000	276000000	4.16168e+06	12700000	23700000		1	1	1	1	1	1	1	1	1	1	1	1	1	1	1	8	7
Cluster_038035		329.102	9.98152	364437	17500000	6034092	616489		3045.14	29212.5	61782.6	4998673	1160000000	482000000	1030000000	62361.5	9075739	25898.1		1	1	1	1	0	1	1	1	1	1	1	1	1	1	1	7	7
Cluster_048511		385.222	13.0219	30919.1	27100000	4.68318e+06	254000000	2350000000	28200000	22800000	100192	678274	276746	1257196	230368	596485		709521		1	1	1	1	1	1	1	1	1	1	1	1	1	0	1	7	7
Cluster_055817		429.248	12.7673		60600000	42000000	924796	14800000	1.82586e+06	13600000		1.83536e+06	4850650	856000000	1650000000	46600000	18600000	16500000		0	1	1	1	1	1	1	0	1	1	1	1	1	1	1	7	6
Cluster_045188		367.104	0.65847	63900000	118000000	56200000	9338804	16100000	696980		882000000	309000000	522000000	308000000	397000000			158000000		1	1	1	1	1	1	0	1	1	1	1	1	0	0	1	6	6
Cluster_021302		225.102	6.20038	2020000000	352000000	232000000	30400000	46400000	921487	1.07918e+06		510309			183710		304.328	104444		1	1	1	1	1	1	1	0	1	0	0	1	0	1	1	8	3
Cluster_033211		303.108	8.21901	2480000000	93700000	18000000			315286	3.39034e+06	159658	39100000	16500000	19000000	10900000	899674				1	1	1	0	0	1	1	1	1	1	1	1	1	0	0	5	6
Cluster_013160		149.023	5.92897	457191	1.40502e+06	63100000	4823.29	104505	196993		2.19606e+06	1960000000	210000000	216000000	218000000	3.2466e+06	70400000	6.15572e+06		1	1	1	1	1	1	0	1	1	1	1	1	1	1	1	7	7
Cluster_026901		263.089	9.31086	479000000	58400000	243000000	6831954	2.19261e+06	218000000	1570000000	26600000	36700000	12900000	9057016	8456151	2576487	12900000	124000000		1	1	1	1	1	1	1	1	1	1	1	1	1	1	1	8	7
Cluster_083528		623.161	6.07595	137708	2510000000	114000000	10300000	11100000	2.25669e+06	1.45253e+06		15500000	370885	1.66278e+06	14294.9			8421994		1	1	1	1	1	1	1	0	1	1	1	1	0	0	1	7	5
Cluster_088765		669.218	10.0627			4.14622e+06	7836135	40500000				295967	1.80497e+06	24300000	2580000000	4.36744e+06	23400000	235128		0	0	1	1	1	0	0	0	1	1	1	1	1	1	1	4	6
Cluster_039139		335.076	6.07713	3.20337e+06	4338549	1.04727e+06	1.70955e+06	951690	96366	793399	493517	114000000	1490000000	646000000	396000000	2.96485e+06	9843358	1.35796e+06		1	1	1	1	1	1	1	1	1	1	1	1	1	1	1	8	7
Cluster_045851		371.113	9.16775	8.13102e+06	380000000	429000000	675356	826976	401565	241075		1260000000	256000000	180000000	142000000	1360877	9787222	3663314		1	1	1	1	1	1	1	0	1	1	1	1	1	1	1	8	6
Cluster_000085		539.994	14.1789	6.56545e+06	13600000	20500000	3.11654e+06	7.42945e+06	18500000	57800000	10500000	4546962	5884652	9648136	24400000	2470000000	40000000	1920000000		1	1	1	1	1	1	1	1	1	1	1	1	1	1	1	8	7
Cluster_037772		327.217	11.7477		145039	71739.5	1720000000	88400000	78600000	22400000			45300000	574000000	119000000	749583	788876	303297		0	1	1	1	1	1	1	0	0	1	1	1	1	1	1	7	5
Cluster_076896		567.301	10.5026		1.25885e+06	400029	1520000000	1080000000	5534394	4.49684e+06		1150304	5123306	6847580	21200000		206351	23700000		0	1	1	1	1	1	1	0	1	1	1	1	0	1	1	7	5
Cluster_029811		283.082	4.14016	35600000		2955189		77037.6		165804	29800000	359000000	1720000000	314000000	192000000	745165	245505	272460		1	0	1	0	1	0	1	1	1	1	1	1	1	1	1	5	7
Cluster_049236		389.217	10.665	6533.68	3.6216e+06	366522	12100000	6164705	2486088	14800000	76782.9	1.50668e+06	1780000000	623000000	170000000	33500000	11400000	9233597		1	1	1	1	1	1	1	1	1	1	1	1	1	1	1	8	7
Cluster_022214		231.123	8.40832	1940000000	10200000	9943514	1.77499e+06	5.54069e+06	22300000	162000000	63400000	97000000	130000000	109000000	84900000	4.07094e+06	3697924	4.07522e+06		1	1	1	1	1	1	1	1	1	1	1	1	1	1	1	8	7
Cluster_076524		565.192	6.92951		2.5705e+06	1.17681e+06	128000000	110000000	23600000	20100000		103449	53000000	1930000000	370000000	611291	7.22158e+06	36400000		0	1	1	1	1	1	1	0	1	1	1	1	1	1	1	7	6
Cluster_108548		957.363	12.4328				120000000	521000000	1080000000	915000000	92646.1							444000000		0	0	0	1	1	1	1	1	0	0	0	0	0	0	1	4	2
Cluster_016661		187.039	4.79315		2050000000	574000000	3.85975e+06	4.0983e+06	994613	1.03988e+06		1.04091e+06	2.11454e+06	974453	938440			12200000		0	1	1	1	1	1	1	0	1	1	1	1	0	0	1	6	5
Cluster_031202		291.146	4.13832	505091			674000000	1890000000	47400000	15100000		877847	32896.1	860127	337659			59300000		1	0	0	1	1	1	1	0	1	1	1	1	0	0	1	5	5
Cluster_115699		1187.26	9.44772					2630000000										543159		0	0	0	0	1	0	0	0	0	0	0	0	0	0	1	1	1
Cluster_030656		287.222	13.0316		6.89292e+06	3.67357e+06	5.06772e+06	1260000000	67800000	143000000		542294		13300000	1110000000	13800000	14000000	19600000		0	1	1	1	1	1	1	0	1	0	1	1	1	1	1	7	5
Cluster_096420		753.244	4.69797		1050000000	1570000000	4559613	3342889	391020	516872		350661						2097915		0	1	1	1	1	1	1	0	1	0	0	0	0	0	1	6	2
Cluster_019768		213.039	3.71874	4959598		599696	703722	14500000	4705377	1.95413e+06	573000000	1120000000	456000000	265000000	180000000	2.70984e+06	15500000	39391.2		1	0	1	1	1	1	1	1	1	1	1	1	1	1	1	7	7
Cluster_021544		227.045	8.27526	9985045	2100000000	466000000	3891695	19500000	11000000	11700000		4187334	1.26209e+06					9216057		1	1	1	1	1	1	1	0	1	1	0	0	0	0	1	7	3
Cluster_083212		619.42	13.0471					2240000000	1.85248e+06	133000000					244000000	113533		2.93422e+06		0	0	0	0	1	1	1	0	0	0	0	1	1	0	1	3	3
Cluster_101884		829.406	11.1436				132000000	1740000000	553000000	183000000			1.2725e+06	1.0724e+06	4185.68			236000000		0	0	0	1	1	1	1	0	0	1	1	1	0	0	1	4	4
Cluster_089706		679.187	7.48956		9439052	37100000	2380000000	154000000	11000000	7.04892e+06		2.68039e+06	2725077	3024842	317252			22600000		0	1	1	1	1	1	1	0	1	1	1	1	0	0	1	6	5
Cluster_053541		415.269	13.8389		107263		781602	6562943	1090000000	1460000000		103280	4202364	157047	37200000	14300000	5.86127e+06	768000000		0	1	0	1	1	1	1	0	1	1	1	1	1	1	1	6	6
Cluster_059430		451.218	5.00023		638000000	348000000	889255	1.09604e+06	172289	237196		3.88885e+06	1330000000	200000000	80800000	455840	9411794	29600000		0	1	1	1	1	1	1	0	1	1	1	1	1	1	1	7	6
Cluster_014286		163.039	7.4042	109082	92900000	5.85876e+06		282478	18765		63106.9	1720000000	439000000	210000000	131000000	1.66721e+06	66200000	392954		1	1	1	0	1	1	0	1	1	1	1	1	1	1	1	6	7
Cluster_084300		629.229	6.23007		108000000	2380000000	4.01843e+06	9470569	50300000	44900000		163232	6950.31	2.73744e+06				28900000		0	1	1	1	1	1	1	0	1	1	1	0	0	0	1	6	4
Cluster_040841		343.212	13.7994	942631	76507.6	55168.5	203000000	1060000000	9814062	99700000	265774	21200000	50200000	614000000	536000000	3.99478e+06	3687500	21200000		1	1	1	1	1	1	1	1	1	1	1	1	1	1	1	8	7
Cluster_074457		549.166	1.09013	2130000000	26800000	15700000	2.52482e+06	4226067	3202153	3.58514e+06	287000000	45900000	28300000	24800000	20400000	108217	15500000	44300000		1	1	1	1	1	1	1	1	1	1	1	1	1	1	1	8	7
Cluster_051457		403.139	8.29227	3127922		3.10762e+06			286297		5789.67	6355069	2070000000	374000000	132000000	1.07667e+06	10200000	1.06112e+06		1	0	1	0	0	1	0	1	1	1	1	1	1	1	1	4	7
Cluster_089740		679.208	4.7473	15800000	1590000000	973000000	296236	1057092	370889	636584		4.25888e+06	280190					1727929		1	1	1	1	1	1	1	0	1	1	0	0	0	0	1	7	3
Cluster_078702		583.146	0.67551	28100000	813879			810482			1060000000	437000000	446000000	382000000	238000000		12100000	7.05939e+06		1	1	0	0	1	0	0	1	1	1	1	1	0	1	1	4	6
Cluster_012142		134.046	1.09875	4.56704e+06	127000000	2340000000	11700000	14500000	1.67598e+06	300743	632078	16100000	32100000	24900000	16600000	393020	886789	2.66177e+06		1	1	1	1	1	1	1	1	1	1	1	1	1	1	1	8	7
Cluster_074271		547.238	7.2425		1351780							1.62513e+06	24300000	1770000000	788000000	692838	7402279			0	1	0	0	0	0	0	0	1	1	1	1	1	1	0	2	5
Cluster_096452		753.353	12.4025		3078740	848798	158000000	1860000000	469000000	86700000					4.05857e+06	504377		556127		0	1	1	1	1	1	1	0	0	0	0	1	1	0	1	6	3
Cluster_046311		373.128	11.0344	227475	4192079	1.04406e+06	3.08673e+06	60400000		528870		9516908	8583901	58500000	2430000000	1.35197e+06	21900000	1.15825e+06		1	1	1	1	1	0	1	0	1	1	1	1	1	1	1	7	6
Cluster_053613		416.113	6.89715	2310000000	4306997		197346	5293.1	476167	40400000	45965.1	10700000	94000000	60000000	61800000			12800000		1	1	0	1	1	1	1	1	1	1	1	1	0	0	1	6	6
Cluster_051533		403.197	10.5445	1.71407e+06	609000000	86800000	443795	9643941	3.42319e+06	7531398	576749	1170000000	249000000	165000000	255000000	22900000	18600000	13400000		1	1	1	1	1	1	1	1	1	1	1	1	1	1	1	8	7
Cluster_018046		199.06	4.5324	2290000000	5524642	38600000	1.60322e+06	1.93431e+06	799849	1484037	14300000	41800000	106000000	59200000	18400000	54746.3	4330190	8023892		1	1	1	1	1	1	1	1	1	1	1	1	1	1	1	8	7
Cluster_034377		309.207	12.3276	26669.7	695992	6470202	984000000	477000000	218000000	13200000	24475.6	1.8947e+06	114000000	589000000	165000000	3.32908e+06	5.06442e+06			1	1	1	1	1	1	1	1	1	1	1	1	1	1	0	8	6
Cluster_051592		403.233	13.0106	267094	37300000	4773993	162000000	2250000000	59000000	22800000		293083	5.57242e+06		33600000	1.82188e+06	260945	671097		1	1	1	1	1	1	1	0	1	1	0	1	1	1	1	8	5
Cluster_068378		507.149	6.37152	5.11952e+06	6238596	2.14073e+06	3.16057e+06	3121485	1.14654e+06	2.21736e+06		1840000000	214000000	228000000	260000000	1.97462e+06	31700000	3.65456e+06		1	1	1	1	1	1	1	0	1	1	1	1	1	1	1	8	6
Cluster_021296		225.102	9.05775	1.36895e+06	2150000000	415000000			1.16502e+06	1.08681e+06		52783	592222					190671		1	1	1	0	0	1	1	0	1	1	0	0	0	0	1	5	3
Cluster_045545		369.133	12.0608	860189	7.88852e+06	1.15783e+06	1.33927e+06			470021		739706	1950000000	532000000	73900000	707297	235171			1	1	1	1	0	0	1	0	1	1	1	1	1	1	0	6	5
Cluster_097832		771.177	7.19471		4865050	6094219	2400000000	150000000	3.85129e+06	1.3736e+06		2.90334e+06	1.48482e+06	44070				10700000		0	1	1	1	1	1	1	0	1	1	1	0	0	0	1	6	4
Cluster_116175		1213.69	14.065						2440000000	128000000								23500000		0	0	0	0	0	1	1	0	0	0	0	0	0	0	1	2	1
Cluster_031925		295.227	14.8597		138210	260423	689614	24600000	2010000000	475000000				2343370	10200000	43600000	29600000	11200000		0	1	1	1	1	1	1	0	0	0	1	1	1	1	1	7	4
Cluster_015758		179.034	5.3896	1110000000	449000000	292000000	113000000	85900000	17100000	20600000	31400000	86200000	115000000	132000000	107000000	741925	4.19887e+06	131000000		1	1	1	1	1	1	1	1	1	1	1	1	1	1	1	8	7
Cluster_100842		813.41	11.2877			371633	30900000	2530000000	2293557	734685								7059169		0	0	1	1	1	1	1	0	0	0	0	0	0	0	1	5	1
Cluster_000542		337.092	5.77653	67100000	1060000000	721000000	137000000	218000000	83700000	75400000	494151	49300000	81600000	37500000	25600000	382946	976792	262000000		1	1	1	1	1	1	1	1	1	1	1	1	1	1	1	8	7
Cluster_043960		359.207	13.485		186138	182085	2110000000	164000000	11200000	262000000		183074	1.26012e+06	806268	1.0439e+06	24740.6	2690.72	509890		0	1	1	1	1	1	1	0	1	1	1	1	1	1	1	7	6
Cluster_055071		425.163	15.2467			650628	514189	613472	2.58442e+06	5.60523e+06	2.23428e+06	733596	23500000	300000000	1520000000	693000000	1.23755e+06	2720321		0	0	1	1	1	1	1	1	1	1	1	1	1	1	1	6	7
Cluster_017702		195.102	12.2252	236138	1380000000	1090000000	2.29514e+06		4.40285e+06	32800000		30800000	6077638	9212416	1.71193e+06	1.06406e+06	853521	13900000		1	1	1	1	0	1	1	0	1	1	1	1	1	1	1	7	6
Cluster_086737		651.214	4.52796	4219135	1690000000	845000000	4.95949e+06	4.63248e+06	565005	719790		1875399	415832					4.41609e+06		1	1	1	1	1	1	1	0	1	1	0	0	0	0	1	7	3
Cluster_075424		555.425	14.9783					73200000	2260000000	208000000	30202.3					3452834	695552	10800000		0	0	0	0	1	1	1	1	0	0	0	0	1	1	1	4	3
Cluster_034069		307.191	12.6442		4.4193e+06	5122748	846000000	1390000000	209000000	68000000	103411	5264105	205.985	3538859	1.39205e+06	3.64818e+06	1.24081e+06	37000000		0	1	1	1	1	1	1	1	1	1	1	1	1	1	1	7	7
Cluster_032512		299.113	8.78371	2420000000	5.79106e+06	1636513			636088	1.58188e+06	5.86038e+06	33400000	27200000	24100000	17700000	675920	347751	1.12239e+06		1	1	1	0	0	1	1	1	1	1	1	1	1	1	1	6	7
Cluster_053834		417.213	12.3391		2030000000	168000000	1.54916e+06	86200000	21200000	219000000		1785991	2798237	3.20152e+06	4.09033e+06	170555	235035	2.89858e+06		0	1	1	1	1	1	1	0	1	1	1	1	1	1	1	7	6
Cluster_023815		243.061	1.875	2250000000	45100000	23900000	2.87558e+06	7898031	3246192	3.81996e+06	1.08399e+06	84400000	46900000	39200000	32900000	343794	5830834	158000000		1	1	1	1	1	1	1	1	1	1	1	1	1	1	1	8	7
Cluster_000005		441.121	6.16783	189971	1680000000	839000000		7939648	1.94858e+06	884446	92833.1	2.07173e+06			492571			2.93721e+06		1	1	1	0	1	1	1	1	1	0	0	1	0	0	1	6	4
Cluster_056484		433.207	5.596	1.11025e+06	40500000	2450000000	10900000	12200000	3089439	3137739			3.19895e+06	6756367	1.07827e+06			13400000		1	1	1	1	1	1	1	0	0	1	1	1	0	0	1	7	4
Cluster_009285		1263.34	7.59573				561000000	1970000000	749568	664839					310323			6836298		0	0	0	1	1	1	1	0	0	0	0	1	0	0	1	4	2
Cluster_036757		323.092	10.4766	935626	1.54555e+06	578000			1.15566e+06	722464	1.49641e+06	6553931	1080000000	993000000	441000000	1971514	5169183	1.16027e+06		1	1	1	0	0	1	1	1	1	1	1	1	1	1	1	6	7
Cluster_029916		283.154	10.8654	1.34983e+06	1850000000	50400000	3.85851e+06	3.47026e+06	78700000	92100000	481090	185000000	111000000	82000000	67000000	3.20184e+06	7594714	7.42011e+06		1	1	1	1	1	1	1	1	1	1	1	1	1	1	1	8	7
Cluster_064733		483.272	13.2863	654889	3277.24	299842	7449685	38500000	1990000000	120000000	796985	71200000	123000000	109000000	60300000	3.46268e+06	4590588	24700000		1	1	1	1	1	1	1	1	1	1	1	1	1	1	1	8	7
Cluster_116755		1255.7	14.3797	268316	205458	274155	332338		2360000000	164000000	2897.17				122783			36800000		1	1	1	1	0	1	1	1	0	0	0	1	0	0	1	6	3
Cluster_107072		924.442	12.2157				5935608	951000000	97200000	68700000			146000000	557000000	672000000	19500000	79200000	122000000		0	0	0	1	1	1	1	0	0	1	1	1	1	1	1	5	5
Cluster_004091		661.176	7.39434		1130000000	1150000000	130000000	65300000	13100000	9874848		3954580	4.11534e+06	1834894	763579			41400000		0	1	1	1	1	1	1	0	1	1	1	1	0	0	1	6	5
Cluster_089749		679.207	4.4685		1060000000	1440000000	3.30834e+06	3.31903e+06	466283	780867		3872.78						1.04664e+06		0	1	1	1	1	1	1	0	1	0	0	0	0	0	1	6	2
Cluster_014993		171.101	7.15752	2040000000	26100000	10700000	5.20121e+06	9035025	16400000	181000000	48000000	47800000	51700000	36400000	37000000	2.68894e+06	2287760	8063236		1	1	1	1	1	1	1	1	1	1	1	1	1	1	1	8	7
Cluster_006998		955.489	11.4626				154000000	1810000000	27800000	4702783					492000000	23900000	73200000			0	0	0	1	1	1	1	0	0	0	0	1	1	1	0	5	2
Cluster_098757		783.401	12.1451		2.92464e+06			2460000000	30600000	17300000							209414	54500000		0	1	0	0	1	1	1	0	0	0	0	0	0	1	1	5	1
Cluster_010877		112.984	0.976433	422000000	1.54515e+06	1337870	43200000	138000000	180000000	281000000	36000000	308000000	272000000	324000000	293000000	210000000	645002	28700000		1	1	1	1	1	1	1	1	1	1	1	1	1	1	1	8	7
Cluster_004160		665.193	3.48411		2250000000	246000000	2115267	2.77563e+06	654104	855767		1.81525e+06						249060		0	1	1	1	1	1	1	0	1	0	0	0	0	0	1	6	2
Cluster_038766		332.921	0.565388	825000000	166000000	126000000	21800000	21600000	6837885	10500000	26700000	330000000	271000000	268000000	233000000	197000000	119000000	375000000		1	1	1	1	1	1	1	1	1	1	1	1	1	1	1	8	7
Cluster_030634		287.186	10.6297	143849	2310000000	172000000	997909		2.73066e+06	4267306		5955306	4686608	2.4588e+06	129373	683280		1.18054e+06		1	1	1	1	0	1	1	0	1	1	1	1	1	0	1	6	6
Cluster_087699		659.239	4.73672	11800000	2250000000	163000000	4240560	19500000	29000000	16300000		1.39615e+06	1.53327e+06					21600000		1	1	1	1	1	1	1	0	1	1	0	0	0	0	1	7	3
Cluster_012879		145.086	7.06427	2190000000	19100000	11400000	3.87169e+06	14000000	22100000	128000000	10900000	18400000	19100000	26100000	23100000	8.13887e+06	2.49123e+06	163000000		1	1	1	1	1	1	1	1	1	1	1	1	1	1	1	8	7
Cluster_038895		333.112	11.7783	146516	52100000	50100000	47800000	1010000000	699000000	619000000			783908	14300000	1.27388e+06		154181	161923		1	1	1	1	1	1	1	0	0	1	1	1	0	1	1	8	4
Cluster_011665		125.096	11.2627	13300000	213000000	119000000	26600000	46300000	140000000	1790000000	172172	40800000	28100000	19100000	24900000	33200000	19000000	1150000000		1	1	1	1	1	1	1	1	1	1	1	1	1	1	1	8	7
Cluster_104625		875.403	12.4298		40800000	1.85137e+06	114000000	376000000	995000000	954000000					3.67822e+06			954000000		0	1	1	1	1	1	1	0	0	0	0	1	0	0	1	6	2
Cluster_048454		385.186	5.79606		109000000	2140000000	11300000	9389543	1750144	1.88462e+06			168000000	30600000	9600927		547986	13200000		0	1	1	1	1	1	1	0	0	1	1	1	0	1	1	7	4
Cluster_076117		561.327	14.435	305212	58955.6	1.28452e+06	204051	12800000	1610000000	849000000	385254	139906		3609.3	379495	2.24565e+06	2.04765e+06	19200000		1	1	1	1	1	1	1	1	1	0	1	1	1	1	1	8	6
Cluster_058360		445.146	2.9551	2440000000	21700000	9855444	223520	624188	217145	320462	265675	3.08141e+06		388075	409297			232108		1	1	1	1	1	1	1	1	1	0	1	1	0	0	1	7	5
Cluster_061200		461.238	11.2803	738774	26300000	48600000	9570399	7.28263e+06	2.63411e+06	9552264		332000000	1130000000	546000000	340000000	22000000	9192933	9737313		1	1	1	1	1	1	1	0	1	1	1	1	1	1	1	8	6
Cluster_074273		547.238	7.53171									246604	3815569	1020000000	1440000000	710875	8525836	1.22325e+06		0	0	0	0	0	0	0	0	1	1	1	1	1	1	1	1	6
Cluster_101693		827.276	8.55977		1.57473e+06		2130000000	318000000	7637433	6.03412e+06				1.7278e+06	5659613			9140992		0	1	0	1	1	1	1	0	0	0	1	1	0	0	1	5	3
Cluster_105879		899.411	11.7567				97300000	2090000000	237000000	32600000								3424733		0	0	0	1	1	1	1	0	0	0	0	0	0	0	1	4	1
Cluster_042978		355.118	10.077	1.80838e+06	205000000	28000000	7.01084e+06	10400000	618544	140160	155642	12900000	1500000000	698000000	2648220	37673.9	1.82839e+06	36255		1	1	1	1	1	1	1	1	1	1	1	1	1	1	1	8	7
Cluster_091663		699.177	6.37602	9849474	52400000	57100000	5450633	2.37145e+06	247209				31100000	1800000000	506000000	510466	7.14181e+06	1.32464e+06		1	1	1	1	1	1	0	0	0	1	1	1	1	1	1	7	5
Cluster_040868		343.248	13.6039	12014.3			36000000	1520000000	5565392	57000000		64800000	30900000	377000000	362000000	2875887	3.51247e+06			1	0	0	1	1	1	1	0	1	1	1	1	1	1	0	6	5
Cluster_054277		420.205	8.42228	376960	1930000000	447000000	26100000	5.45016e+06	780013	824749	71546.8	8208604	5854393	11300000	17700000	90125.9	193844	1.79972e+06		1	1	1	1	1	1	1	1	1	1	1	1	1	1	1	8	7
Cluster_055653		429.139	5.45124	7220731	19900000	2360000000	8913438	14200000	8447027	5.65183e+06		2.15039e+06	15100000	7180448	1.24185e+06		45056	29100000		1	1	1	1	1	1	1	0	1	1	1	1	0	1	1	8	5
Cluster_103351		853.407	12.8049			397169		1860000000	512000000	70500000					8630688	1.64135e+06		2.8179e+06		0	0	1	0	1	1	1	0	0	0	0	1	1	0	1	4	3
Cluster_037136		325.107	2.91484	2200000000	195000000	30500000	3.10872e+06	3.55278e+06	2.44291e+06	3.73105e+06	3.46017e+06	1620496	2361857	1.06032e+06	495859	110733		11300000		1	1	1	1	1	1	1	1	1	1	1	1	1	0	1	7	7
Cluster_084728		633.182	6.89891		2170000000	149000000	52800000	33500000	3895675	5.60657e+06		1767626	3.17719e+06	18600000	1.57772e+06	270.667	161611	49800000		0	1	1	1	1	1	1	0	1	1	1	1	1	1	1	7	6
Cluster_004199		669.166	6.99938		18900000	9939724	8216643	2.81743e+06	255627	882182	171206	3.85684e+06	1.61048e+06	52900000	2330000000	1.9173e+06	10800000	497149		0	1	1	1	1	1	1	1	1	1	1	1	1	1	1	7	7
Cluster_065333		487.254	12.1089	17265.3	23100000	3.55452e+06	5840114	32900000	2.12773e+06	4.55218e+06		84200000	2070000000	114000000	84500000	7.05741e+06	6.32542e+06	9594403		1	1	1	1	1	1	1	0	1	1	1	1	1	1	1	8	6
Cluster_072774		537.197	6.17219		159950	521000000	67634.7	2638130	2142870	2.41555e+06		7032170	1530000000	300000000	67100000	179147	7048557	14400000		0	1	1	1	1	1	1	0	1	1	1	1	1	1	1	7	6
Cluster_075272		555.163	7.55748	304666	11300000	6891367	60700000	77000000	11300000	13300000		681750	173000000	1260000000	809000000	3.99376e+06	76800000	85600000		1	1	1	1	1	1	1	0	1	1	1	1	1	1	1	8	6
Cluster_078512		581.187	6.55013	3.62305e+06		6776056	120366	2.38526e+06		2563.48		306000000	728000000	1310000000	65700000	600008	7764501	105929		1	0	1	1	1	0	1	0	1	1	1	1	1	1	1	6	6
Cluster_115558		1181.37	8.25026				1880000000	517000000	11200000	10300000					201645			15200000		0	0	0	1	1	1	1	0	0	0	0	1	0	0	1	4	2
Cluster_005734		811.231	6.05526		186000000	592000000	945000000	494000000	93500000	86000000			9499292	13400000	1.0966e+06		2.40337e+06	188000000		0	1	1	1	1	1	1	0	0	1	1	1	0	1	1	7	4
Cluster_095771		745.256	4.71547	230535	55200000	32200000	19686	193212	107131	52410		125000000	1820000000	258000000	127000000	945806	47700000			1	1	1	1	1	1	1	0	1	1	1	1	1	1	0	8	5
Cluster_067941		503.336	11.8928				1920807	40200000	887589	3.0388e+06		55200000	1180000000	710000000	424000000	2802247	1.73795e+06	1.43068e+06		0	0	0	1	1	1	1	0	1	1	1	1	1	1	1	5	6
Cluster_014253		163.039	6.76452	2340000000	8896236	14100000	2.25221e+06	3.88191e+06	4487742	21000000	3.94429e+06	3994594	8534744	2.93381e+06	578554	160531	5094874	89400000		1	1	1	1	1	1	1	1	1	1	1	1	1	1	1	8	7
Cluster_057645		441.121	13.5834				760000000	1400000000	12400000	99400000		1.63193e+06	5835245	68900000	64500000			729026		0	0	0	1	1	1	1	0	1	1	1	1	0	0	1	4	5
Cluster_017218		191.055	2.46777	2.02482e+06	39438.2	181192	109201				28600000	2180000000	90900000	65300000	46900000	368006	654940			1	1	1	1	0	0	0	1	1	1	1	1	1	1	0	5	6
Cluster_012725		143.106	8.00106	1320000000	20400000	14800000	3.44202e+06	18600000	73800000	307000000	217000000	116000000	136000000	97600000	75900000	12400000	17900000	16400000		1	1	1	1	1	1	1	1	1	1	1	1	1	1	1	8	7
Cluster_037294		325.201	13.3303	15211.1	29400000	7377549	55500000	1100000000	75100000	869000000	1260.06	3654372	924777	79700000	182000000	4.9463e+06	6.54472e+06	598000000		1	1	1	1	1	1	1	1	1	1	1	1	1	1	1	8	7
Cluster_086864		651.483	15.2468					146509	5116277	2.22476e+06			7010430	304000000	1780000000	303000000	345348			0	0	0	0	1	1	1	0	0	1	1	1	1	1	0	4	4
Cluster_101402		823.23	5.93225		2380000000	9613734	3.57012e+06	6.89125e+06	955548	572671			2.43206e+06	13023.3				3.15947e+06		0	1	1	1	1	1	1	0	0	1	1	0	0	0	1	6	3
Cluster_035550		315.181	12.2818	5.62938e+06	293000000	734000000	14600000		21500000	103000000	1.70197e+06	952000000	140000000	78600000	49200000	9864717	11700000	53700000		1	1	1	1	0	1	1	1	1	1	1	1	1	1	1	7	7
Cluster_072772		537.197	5.84334	1.27516e+06	16700000	250000000	771857	6.65594e+06	178181	90981	2410.86	5.40461e+06	1820000000	241000000	62300000	480944	9610246	4.21237e+06		1	1	1	1	1	1	1	1	1	1	1	1	1	1	1	8	7
Cluster_031501		293.139	11.1059	138992	8538036	2.93249e+06		94200000	717546	245313		2260000000	26700000	7074095	3529125	98189.1	43647.9	1.678e+06		1	1	1	0	1	1	1	0	1	1	1	1	1	1	1	7	6
Cluster_079776		591.192	4.9845	12200000	38200000	2310000000	10000000	7.41682e+06	868716	788898		1.0901e+06	2821613	1.7586e+06	2.36314e+06			2.64174e+06		1	1	1	1	1	1	1	0	1	1	1	1	0	0	1	7	5
Cluster_043123		355.211	13.181	122928	6.24698e+06	375865	247000000	1060000000	36200000	131000000	15979	3727533	24800000	145000000	724000000	3842900	5830672	3338747		1	1	1	1	1	1	1	1	1	1	1	1	1	1	1	8	7
Cluster_053069		413.129	0.711252	25000000	4.61951e+06	1.4614e+06	1.56026e+06	5946762	1.96096e+06	776378	70200000	1750000000	217000000	176000000	132000000	2.458e+06	10500000	13300000		1	1	1	1	1	1	1	1	1	1	1	1	1	1	1	8	7
Cluster_031733		295.072	9.34609	14500000	2230000000	128000000			2209903			2.83377e+06	982665	8555384	1.32648e+06					1	1	1	0	0	1	0	0	1	1	1	1	0	0	0	4	4
Cluster_020936		222.113	8.96235	8586187	1410000000	868000000	3.70967e+06		9441167	32000000		36700000	2.45157e+06	9958685	4.93708e+06	168811		1937528		1	1	1	1	0	1	1	0	1	1	1	1	1	0	1	6	6
Cluster_113954		1111.63	14.4677						2130000000	249000000								215000000		0	0	0	0	0	1	1	0	0	0	0	0	0	0	1	2	1
Cluster_036742		323.076	5.39592	11500000	1.72953e+06	34817	2364.02				1.6675e+06	2030000000	141000000	111000000	80400000	407048	9872002	11834.2		1	1	1	1	0	0	0	1	1	1	1	1	1	1	1	5	7
Cluster_034753		311.186	13.0658	3027.65	1820000000	202000000	178000000		1.82662e+06	76900000	125263	71600000	12500000	420022	7250567	3.38271e+06	2167674	307230		1	1	1	1	0	1	1	1	1	1	1	1	1	1	1	7	7
Cluster_033685		305.16	8.89015	1.24931e+06	1330000000	259000000			1.39822e+06	2.85362e+06		637000000	62800000	44500000	32700000	2476351		86724.7		1	1	1	0	0	1	1	0	1	1	1	1	1	0	1	5	6
Cluster_037274		325.201	10.9304	327481	932331	20900000	366000000	13400000	93000000	7893888		3745101	1350000000	481000000	32600000	542636	8.25523e+06	4.53867e+06		1	1	1	1	1	1	1	0	1	1	1	1	1	1	1	8	6
Cluster_007062		962.445	12.924					6.00625e+06	2140000000	226000000								479000000		0	0	0	0	1	1	1	0	0	0	0	0	0	0	1	3	1
Cluster_063055		473.166	5.57849	793735	4049831	2320000000	5576331	8717411	5.94508e+06	2827865		2.80739e+06	14200000	768363	136012			8320913		1	1	1	1	1	1	1	0	1	1	1	1	0	0	1	7	5
Cluster_108523		957.265	8.02936			9682830	1400000000	942000000	11800000	4833884				1.86998e+06	1531233			14600000		0	0	1	1	1	1	1	0	0	0	1	1	0	0	1	5	3
Cluster_085425		639.208	9.65493	342217			192000000	538000000	1.77576e+06	1.63785e+06		5160748	5068735	42300000	1580000000	701173	9120413	5607274		1	0	0	1	1	1	1	0	1	1	1	1	1	1	1	6	6
Cluster_053381		415.124	4.62362	667212	561000000	1790000000	2.23676e+06		607111	698673	13860.1	3.14957e+06	2.0788e+06	1.27934e+06	565317			1140013		1	1	1	1	0	1	1	1	1	1	1	1	0	0	1	6	6
Cluster_087327		655.441	12.1646				1560000000	29700000	62600000	680000000				29800000	771129	95956.9		16600000		0	0	0	1	1	1	1	0	0	0	1	1	1	0	1	4	4
Cluster_024130		244.061	8.9802	29800000	1690000000	611000000	8831389	10900000	2925269	2.37019e+06		2.44033e+06	2098053	819831	2034.5		75503.9	1.36645e+06		1	1	1	1	1	1	1	0	1	1	1	1	0	1	1	8	5
Cluster_107841		941.459	12.4249	87060.4		129355	57500000	1890000000	274000000	136000000	150945							94700000		1	0	1	1	1	1	1	1	0	0	0	0	0	0	1	6	2
Cluster_059106		449.202	5.14457		1740000000	582000000	1.94335e+06	6386520	768788	738130			23500000	2.4553e+06	1.19334e+06		141673	6.07416e+06		0	1	1	1	1	1	1	0	0	1	1	1	0	1	1	7	4
Cluster_013723		158.081	5.5503	2210000000	6253991		2302792	8696370	13400000	18500000	14900000	22300000	20900000	18600000	16700000	42807.1	1.24613e+06	40700000		1	1	0	1	1	1	1	1	1	1	1	1	1	1	1	7	7
Cluster_032964		301.165	12.6409	19600000	1970000000	160000000	17400000	8974026	20000000	114000000	38523.5	27300000	12100000	5.40691e+06		879064	819995	2.61864e+06		1	1	1	1	1	1	1	1	1	1	1	0	1	1	1	8	6
Cluster_007214		974.299	4.19737		1960000000	393000000														0	1	1	0	0	0	0	0	0	0	0	0	0	0	0	2	0
Cluster_102609		841.406	11.6256				2.60531e+06	2040000000	237000000	72700000								213000000		0	0	0	1	1	1	1	0	0	0	0	0	0	0	1	4	1
Cluster_055631		429.129	8.24891	629732	32700000		2150000000	138000000	10500000	8863391	127642	3.99806e+06	2.41623e+06	3068363	1.26602e+06			15300000		1	1	0	1	1	1	1	1	1	1	1	1	0	0	1	6	6
Cluster_015550		177.054	6.39991	3.81719e+06		26365.4	761428	436898	6448.96	8584.57	2.12749e+06	1710000000	167000000	210000000	251000000	4.98237e+06	8.1792e+06	1.49177e+06		1	0	1	1	1	1	1	1	1	1	1	1	1	1	1	7	7
Cluster_053785		417.154	7.72065	2.36698e+06								1.23571e+06	7.01071e+06	1140000000	1200000000	2.22342e+06	10500000	126.061		1	0	0	0	0	0	0	0	1	1	1	1	1	1	1	2	6
Cluster_013730		158.081	5.82748	2150000000	7.93628e+06	1.9553e+06	3.00768e+06	9209261	14200000	17200000	16800000	31600000	32600000	34900000	27100000	279875	1747950	28400000		1	1	1	1	1	1	1	1	1	1	1	1	1	1	1	8	7
Cluster_102857		845.235	4.88176		700000000	1610000000	575890	1.17089e+06					27000000	2.65407e+06				151281		0	1	1	1	1	0	0	0	0	1	1	0	0	0	1	4	3
Cluster_087202		655.204	9.72486		1440000000	842000000	4.40918e+06	9223394	3692.2		10.7717	1.30877e+06	351374	15800000	31700000			16997.3		0	1	1	1	1	1	0	1	1	1	1	1	0	0	1	5	6
Cluster_002610		557.158	7.0546		141000000	2150000000	3.3199e+06	11500000	2.49482e+06	3.01741e+06	51934.8	2.1265e+06	3.40656e+06	16300000	5.13323e+06			6.03889e+06		0	1	1	1	1	1	1	1	1	1	1	1	0	0	1	6	6
Cluster_086492		649.176	6.76867	1.66751e+06	12100000	1.51022e+06	1390000000	437000000	35200000	19600000		124331	258000000	156000000	22900000	109659	4.15981e+06	12700000		1	1	1	1	1	1	1	0	1	1	1	1	1	1	1	8	6
Cluster_089952		681.217	9.36506	24800000	1.42974e+06	3.26437e+06	1210000000	911000000	29500000	19000000		3.92547e+06	4.15247e+06	7884763	123000000	1.17025e+06	459297	18500000		1	1	1	1	1	1	1	0	1	1	1	1	1	1	1	8	6
Cluster_107453		933.256	6.30385		2000000000	259000000	42300000	29800000	2.71227e+06	1.60061e+06		366840		2.40616e+06				3.74696e+06		0	1	1	1	1	1	1	0	1	0	1	0	0	0	1	6	3
Cluster_032250		297.206	13.7591	2.08047e+06	36050.9	463296	761807	375000000	14000000	36100000	349687	218000000	123000000	825000000	733000000	6902376	12500000	2.20706e+06		1	1	1	1	1	1	1	1	1	1	1	1	1	1	1	8	7
Cluster_076746		567.144	3.07656	2330000000	23424	912074					208710	874904		56997.9				30911.6		1	1	1	0	0	0	0	1	1	0	1	0	0	0	1	3	4
Cluster_005988		839.224	5.67789		1060000000	1240000000	8850450	4104429	413490	561792			10600000					9957181		0	1	1	1	1	1	1	0	0	1	0	0	0	0	1	6	2
Cluster_094774		733.271	5.74766		31564.3	2310000000	2.69914e+06	2.7117e+06	907594	888373		371300	14200000	326376				13200000		0	1	1	1	1	1	1	0	1	1	1	0	0	0	1	6	4
Cluster_101567		825.245	7.31112		1.19967e+06	8839655	2230000000	70400000	7117767	6.79638e+06		1.2333e+06	1.50954e+06	431576	833743			9259059		0	1	1	1	1	1	1	0	1	1	1	1	0	0	1	6	5
Cluster_023626		241.144	12.0277	112164	1590000000	691000000	2.0646e+06	4064658	9249687	35000000										1	1	1	1	1	1	1	0	0	0	0	0	0	0	0	7	0
Cluster_035060		313.092	3.87259	133000000	1470000000	155000000	100000000	116000000	88400000	249000000	1.08791e+06	4958581	1.7804e+06	1.48181e+06	481996		124263	48400000		1	1	1	1	1	1	1	1	1	1	1	1	0	1	1	8	6
Cluster_016527		185.081	3.47229			4035.35	51596				36100000	43500000	1970000000	191000000	81300000	1.834e+06	1.20562e+06	116795		0	0	1	1	0	0	0	1	1	1	1	1	1	1	1	3	7
Cluster_115368		1169.67	12.2078				169000000	1530000000	275000000	350000000								74400000		0	0	0	1	1	1	1	0	0	0	0	0	0	0	1	4	1
Cluster_052709		411.12	7.05866	1365613	635611	6.72191e+06		607304		409014	79381.7	11800000	1440000000	683000000	178000000	776297	22700000	3680937		1	1	1	0	1	0	1	1	1	1	1	1	1	1	1	6	7
Cluster_027799		269.139	10.2467	982639	5.01349e+06	11100000	580866		5.35755e+06	2.68392e+06	265961	1960000000	146000000	102000000	84500000	2.56211e+06	12200000	1714543		1	1	1	1	0	1	1	1	1	1	1	1	1	1	1	7	7
Cluster_099659		797.213	5.81013		1050000000	1220000000	11300000	11800000	1609079	1644744		8391114	10200000	1.6463e+06				4.40936e+06		0	1	1	1	1	1	1	0	1	1	1	0	0	0	1	6	4
Cluster_040004		339.217	13.3938	285319	1.1667e+06	178175	9721475	146000000	711317	4.50096e+06	7040.52	2.09725e+06	398000000	1080000000	680000000	385649	286330	36100000		1	1	1	1	1	1	1	1	1	1	1	1	1	1	1	8	7
Cluster_110554		1003.49	10.7547				171000000	2140000000	2.6072e+06	1.62307e+06								4488376		0	0	0	1	1	1	1	0	0	0	0	0	0	0	1	4	1
Cluster_105902		899.448	12.7773	199257			2.40517e+06	178000000	1630000000	510000000								630000000		1	0	0	1	1	1	1	0	0	0	0	0	0	0	1	5	1
Cluster_020890		221.154	14.2633	209000000	203000000	198000000	196000000	208000000	38700000	74900000	218000000	208000000	208000000	197000000	155000000	200000000	225000000	182000000		1	1	1	1	1	1	1	1	1	1	1	1	1	1	1	8	7
Cluster_050139		395.152	14.7821					19700000	700000000	1490000000	712554	99747.2	412919	971419	10200000	93000000	72500000	549000000		0	0	0	0	1	1	1	1	1	1	1	1	1	1	1	4	7
Cluster_036803		323.11	10.9622	388970	122000000	1680000000	1.81036e+06	4.09016e+06	26000000	53100000		388000000	11800000	12500000	11800000	2855225	399248	1.27238e+06		1	1	1	1	1	1	1	0	1	1	1	1	1	1	1	8	6
Cluster_075067		553.207	9.74753		111470	108789	1630000000	111000000	6025415	7.07523e+06		2.11413e+06	5623273	17100000	529000000	718919	7891238	58200000		0	1	1	1	1	1	1	0	1	1	1	1	1	1	1	7	6
Cluster_037472		326.197	9.67538		1960000000	318000000	1.20063e+06		3.15266e+06	4041216		2.24185e+06	12400000	1523903	3.5888e+06		366426	5005463		0	1	1	1	0	1	1	0	1	1	1	1	0	1	1	6	5
Cluster_037128		325.092	4.01063	3.14287e+06	2180000000	109000000	3.36701e+06	4417072	2211233	1.39912e+06	309558	4021296	1.15864e+06	872868	485596			4109965		1	1	1	1	1	1	1	1	1	1	1	1	0	0	1	7	6
Cluster_016073		181.049	5.88807			9532073	96790.9		236936	483332	13100000	176000000	750000000	816000000	538000000	416461	2.06042e+06	192732		0	0	1	1	0	1	1	1	1	1	1	1	1	1	1	5	7
Cluster_032049		297.076	9.7277	396982	16300000	11400000	29900000	14300000	825808	536036		26100000	1250000000	522000000	427000000	1.02072e+06	10100000	125877		1	1	1	1	1	1	1	0	1	1	1	1	1	1	1	8	6
Cluster_051015		400.908	0.565032	561000000	47400000	40400000	24700000	24600000	8611263	13200000	28000000	396000000	335000000	322000000	292000000	211000000	134000000	335000000		1	1	1	1	1	1	1	1	1	1	1	1	1	1	1	8	7
Cluster_072779		537.197	5.10383	633216	1460000000	748000000	2805883	2871767	718150	678565		5067331	65500000	11800000	7856068		1.28046e+06	5.98406e+06		1	1	1	1	1	1	1	0	1	1	1	1	0	1	1	8	5
Cluster_016522		185.081	6.1338	126000000	13500000	6079867	2.17358e+06	6987174	20500000	488000000	117000000	453000000	345000000	323000000	372000000	28400000	73400000	20800000		1	1	1	1	1	1	1	1	1	1	1	1	1	1	1	8	7
Cluster_093830		723.213	8.04573		24700000	117000000	1740000000	338000000	20100000	13000000			9280619	39400000	638007			715560		0	1	1	1	1	1	1	0	0	1	1	1	0	0	1	6	4
Cluster_107082		925.202	7.65646		987773	7577231	2140000000	144000000	103524	118248								1.65177e+06		0	1	1	1	1	1	1	0	0	0	0	0	0	0	1	6	1
Cluster_038670		331.248	12.6954		272490		199000000	337000000		43400000		433311		987000000	729000000					0	1	0	1	1	0	1	0	1	0	1	1	0	0	0	4	3
Cluster_026478		259.191	10.8038	2.08167e+06	140000000	105000000	1810000000	127000000	53800000	26000000		390167	24900000	5312613	1.46484e+06	238646	332661	52600000		1	1	1	1	1	1	1	0	1	1	1	1	1	1	1	8	6
Cluster_097831		771.177	7.05747		9905212	16700000	1890000000	348000000	20700000	5327094		1.58333e+06			306226			163000000		0	1	1	1	1	1	1	0	1	0	0	1	0	0	1	6	3
Cluster_093761		721.364	13.3322			124721	6407141	5018254	2150000000	115000000			16429.6	8334620	5.1378e+06	2.72946e+06	235811	29100000		0	0	1	1	1	1	1	0	0	1	1	1	1	1	1	6	5
Cluster_040235		341.102	9.16856	5274.28	379000000	372000000			109510	204212		1080000000	248000000	163000000	40300000	782959	9032347	3.81269e+06		1	1	1	0	0	1	1	0	1	1	1	1	1	1	1	6	6
Cluster_007030		957.454	13.1496						2020000000	265000000					1.89182e+06			639000000		0	0	0	0	0	1	1	0	0	0	0	1	0	0	1	2	2
Cluster_072452		535.181	8.83859	17500000	646.246	2.35495e+06	13200000	5.43081e+06		62346.2		4219799	21900000	1830000000	390000000	802976	4696477	410339		1	1	1	1	1	0	1	0	1	1	1	1	1	1	1	7	6
Cluster_090574		687.228	8.34696			4676243	28200000	3.40894e+06				10200000	265000000	1850000000	117000000	413217	4.12078e+06	58300.8		0	0	1	1	1	0	0	0	1	1	1	1	1	1	1	4	6
Cluster_073023		539.137	0.674762	283000000	9094762	5884319	1.82955e+06	3.72276e+06	2.16271e+06	2270639	1660000000	77200000	89600000	76700000	59700000		120000000	4770000000		1	1	1	1	1	1	1	1	1	1	1	1	0	1	1	8	6
Cluster_041113		345.108	7.04074	220000000	1260000000	503000000	57200000	166000000	32700000	16500000	45185.8	1.31073e+06	5760391	8617985	3.15085e+06		53917.5	27774.6		1	1	1	1	1	1	1	1	1	1	1	1	0	1	1	8	6
Cluster_081832		609.145	7.44981	508876	8185245	4755158	2070000000	168000000	7.19836e+06	319722		7.77887e+06	896416					97900000		1	1	1	1	1	1	1	0	1	1	0	0	0	0	1	7	3
Cluster_032722		300.116	7.94267	80300000	1530000000	625000000	4932479	6779103	534721	458806	906917	7050855	9915428	3.66592e+06	1.32569e+06		115720			1	1	1	1	1	1	1	1	1	1	1	1	0	1	0	8	5
Cluster_086951		653.213	0.706664	956000000	15000000	7.67364e+06		2811844	1.04688e+06	1.17464e+06	563000000	148000000	227000000	200000000	148000000		7070670	65000000		1	1	1	0	1	1	1	1	1	1	1	1	0	1	1	7	6
Cluster_063172		473.29	15.362	1.72987e+06	915180	2.64517e+06	1.13123e+06	174995	37100000	28800000	1.61944e+06	3.13888e+06	11760.2	7822286	19300000	2160000000	66800000	4981258		1	1	1	1	1	1	1	1	1	1	1	1	1	1	1	8	7
Cluster_006920		944.808	0.563304	20200000			6.19703e+06	11000000	6599519	13200000	135254	534000000	508000000	522000000	488000000	156000000	101000000	62500000		1	0	0	1	1	1	1	1	1	1	1	1	1	1	1	6	7
Cluster_069575		515.228	10.8793	13054.6	4032231	480578	5242497	2230000000	6834893	5444044		648227	2040964	4.14216e+06	3.28301e+06		110816	9603474		1	1	1	1	1	1	1	0	1	1	1	1	0	1	1	8	5
Cluster_096859		758.259	6.23446		11300000	872092	5837572	2.45926e+06	1244.25				1210000000	974000000	60300000	230144	8.35321e+06			0	1	1	1	1	1	0	0	0	1	1	1	1	1	0	6	4
Cluster_056234		431.264	13.7967		147456		11200000	1280000000	777000000	178000000			92356.8	775742	10500000	1.94304e+06	1.03099e+06	16700000		0	1	0	1	1	1	1	0	0	1	1	1	1	1	1	6	5
Cluster_056816		435.223	7.10463	368000000	1760000000	69500000	7363270	16100000	9521918	12000000		2.65468e+06	2.31219e+06	6095131	4942433			107000000		1	1	1	1	1	1	1	0	1	1	1	1	0	0	1	7	5
Cluster_024314		245.139	8.77856	186000000	1400000000	188000000		788936	6520391	39700000	9908378	349000000	31700000	25300000	23000000	2.84789e+06	4.69402e+06	2.12126e+06		1	1	1	0	1	1	1	1	1	1	1	1	1	1	1	7	7
Cluster_019848		213.112	7.9979	2180000000	9021644	5.46848e+06		1285705	1.3714e+06	16700000	561816	13100000	12000000	10700000	8777746	111969				1	1	1	0	1	1	1	1	1	1	1	1	1	0	0	6	6
Cluster_022714		235.06	5.32232	1.64037e+06	120000000	1800000000	18800000	18700000	5335567	2.79758e+06	6756467	60500000	119000000	58100000	41500000	707791	1.67582e+06	31500000		1	1	1	1	1	1	1	1	1	1	1	1	1	1	1	8	7
Cluster_032999		301.201	11.5747	71718.9	845000000	1290000000	5932334	2.2496e+06	9160430	13700000		68600000	10200000	5893965	3.41488e+06	325482	559143	4.85308e+06		1	1	1	1	1	1	1	0	1	1	1	1	1	1	1	8	6
Cluster_105440		891.292	7.96077		82000000	5919186	6093468	4740524	423157	2.54302e+06	5050665		58100000	1690000000	397000000	389161	5.25074e+06	429500		0	1	1	1	1	1	1	1	0	1	1	1	1	1	1	7	6
Cluster_023294		239.089	7.15836	1270000000	31900000	17400000	7178554	28200000	63900000	501000000	156000000	22400000	66600000	28000000	52500000	9205204	8100243	25800000		1	1	1	1	1	1	1	1	1	1	1	1	1	1	1	8	7
Cluster_030281		285.207	13.4165	190981	8427066	1.67471e+06	1040000000	657000000	28200000	137000000	383419	5.22027e+06	5.40197e+06	32800000	333000000	5336984	3.19794e+06	16100000		1	1	1	1	1	1	1	1	1	1	1	1	1	1	1	8	7
Cluster_107834		941.458	11.8974				29900000	1860000000	278000000	82200000		63091.1						80500000		0	0	0	1	1	1	1	0	1	0	0	0	0	0	1	4	2
Cluster_099596		795.402	13.0849				1.98786e+06	2060000000	147000000	39500000				542542	3.08873e+06			2784723		0	0	0	1	1	1	1	0	0	0	1	1	0	0	1	4	3
Cluster_040797		343.212	10.5929	77414.2	15200000	3.50861e+06	168000000	7687799	3.36506e+06	7516169		2882878	1470000000	469000000	94700000	4504812	8786653	2651668		1	1	1	1	1	1	1	0	1	1	1	1	1	1	1	8	6
Cluster_026044		257.139	8.53345	6.61378e+06	1430000000	58400000		1.0883e+06	15200000	68000000	1.05003e+06	557000000	44000000	37400000	21100000	1909227	5.69579e+06	1.04897e+06		1	1	1	0	1	1	1	1	1	1	1	1	1	1	1	7	7
Cluster_072998		539.116	4.86217	933715	709000000	1430000000	42100000	50800000	5738097	3.22642e+06	25630.3	372893	4152.44		1743.49			262144		1	1	1	1	1	1	1	1	1	1	0	1	0	0	1	7	5
Cluster_013329		151.039	6.41279	2631296	3.78062e+06	25800000	1.97306e+06	3.55398e+06	883031	838544	17200000	791000000	304000000	737000000	342000000	10900000	35200000	3.90925e+06		1	1	1	1	1	1	1	1	1	1	1	1	1	1	1	8	7
Cluster_053464		415.196	7.91312	272269	11800000	32900000	287000000	47700000	10100000	10700000			13200000	707000000	1120000000	1.21892e+06	7601695	8454197		1	1	1	1	1	1	1	0	0	1	1	1	1	1	1	8	5
Cluster_090340		685.213	9.02979		26300000	19400000	73500000	18100000				1.70922e+06	91900000	1230000000	781000000	403408	4.85329e+06	707668		0	1	1	1	1	0	0	0	1	1	1	1	1	1	1	5	6
Cluster_079939		593.129	9.69239				90400000	2110000000	19800000	5939496		671582		580509	5.58296e+06		68795.9	95300000		0	0	0	1	1	1	1	0	1	0	1	1	0	1	1	5	4
Cluster_081827		609.125	9.16308		858052	1.08496e+06	116000000	2090000000	13600000	1.70395e+06		1.68672e+06						10100000		0	1	1	1	1	1	1	0	1	0	0	0	0	0	1	6	2
Cluster_032269		297.243	15.2801	344529	469712	3.39516e+06	4978.33	218779	172000000	638000000	1.17595e+06	222031	2.62254e+06	19200000	75600000	1310000000	87400000	727603		1	1	1	1	1	1	1	1	1	1	1	1	1	1	1	8	7
Cluster_044249		361.165	9.31409	96346.9	2150000000	61500000			1934.6			6081542	1.01135e+06	1.68974e+06	18486.1		92708.6	6.83903e+06		1	1	1	0	0	1	0	0	1	1	1	1	0	1	1	5	5
Cluster_034791		311.222	12.1864		2.68988e+06	4513535	599000000	1210000000	19100000	203000000			11000000	91800000	84000000	806987	912266	35700000		0	1	1	1	1	1	1	0	0	1	1	1	1	1	1	7	5
Cluster_060902		459.311	15.1324					1.45971e+06	1850000000	219000000	227326		6.6845e+06	40500000	12900000	86400000	32200000	43600000		0	0	0	0	1	1	1	1	0	1	1	1	1	1	1	4	6
Cluster_093084		713.359	10.1053				1140000000	1070000000	2618359	2.85795e+06			1.0737e+06	10044.7	2637228		89350.4	20700000		0	0	0	1	1	1	1	0	0	1	1	1	0	1	1	5	4
Cluster_082433		613.228	10.3052	6841.78	23200000	1.09399e+06	257000000	120000000	790541	5641148		876582	9601316	14000000	1770000000	12500000	54900000	3.28258e+06		1	1	1	1	1	1	1	0	1	1	1	1	1	1	1	8	6
Cluster_017452		193.049	6.58941	3.9582e+06	699000000	300000000	622000000	412000000	40400000	36900000	19900000	21700000	10600000	24100000	23400000	170407	1.37948e+06	1.00237e+06		1	1	1	1	1	1	1	1	1	1	1	1	1	1	1	8	7
Cluster_086494		649.176	6.93177		28800000	1123554	1590000000	532000000	36500000	21500000		1.74411e+06	984849		40549			20200000		0	1	1	1	1	1	1	0	1	1	0	1	0	0	1	6	4
Cluster_052077		407.116	13.4526		254212		40400000	1440000000	45600000	462000000				32400000	181000000	5500879	3.42622e+06	11500000		0	1	0	1	1	1	1	0	0	0	1	1	1	1	1	6	4
Cluster_091079		693.203	8.53805		28100000	160000000	1490000000	493000000	16400000	18300000		1404425	1.67499e+06	2.73343e+06	2.42603e+06			5342828		0	1	1	1	1	1	1	0	1	1	1	1	0	0	1	6	5
Cluster_101603		825.411	12.9582	3796.34	45195.7	41258.5	1.96475e+06	1930000000	245000000	25400000					1.01638e+06	598082		302699		1	1	1	1	1	1	1	0	0	0	0	1	1	0	1	7	3
Cluster_073809		543.353	12.9539				43100000	2000000000	20300000	122000000				2.36036e+06	7.00221e+06	240660				0	0	0	1	1	1	1	0	0	0	1	1	1	0	0	4	3
Cluster_014953		171.065	7.53472	1800000000	32500000	16800000	13500000	10700000	8725386	27600000	7.26596e+06	54000000	53800000	81000000	90400000	2244029	1.74641e+06	12000000		1	1	1	1	1	1	1	1	1	1	1	1	1	1	1	8	7
Cluster_043217		356.092	8.06638	1690000000	49700000	21800000		1.58314e+06	30700000	265000000	2.00821e+06	15400000	58700000	37500000	18400000	1.53117e+06	119683	107000000		1	1	1	0	1	1	1	1	1	1	1	1	1	1	1	7	7
Cluster_004508		691.187	6.83996		1140000000	1030000000	4.425e+06	11400000	1.4562e+06	631415		273299	3.42094e+06	535160				3055513		0	1	1	1	1	1	1	0	1	1	1	0	0	0	1	6	4
Cluster_074483		549.181	4.33739	95000000	1820000000	255000000	2879581	2645435	345772	359609		3.61811e+06	9208844	3.23532e+06	1.84111e+06		370864	5475279		1	1	1	1	1	1	1	0	1	1	1	1	0	1	1	8	5
Cluster_031928		295.227	13.9582			202538		2.72578e+06	570000000	1580000000	179912		433027	1.13112e+06	2.66642e+06	28500000	13644	3.97892e+06		0	0	1	0	1	1	1	1	0	1	1	1	1	1	1	5	6
Cluster_017454		193.05	6.81818	9967110	7.40555e+06		1.64787e+06	1.05389e+06	479641	771101	2.79987e+06	1190000000	380000000	318000000	264000000	9277036	25600000	2.23828e+06		1	1	0	1	1	1	1	1	1	1	1	1	1	1	1	7	7
Cluster_065206		487.124	8.12032	930202	671000000	1060000000	158000000	162000000	44300000	60400000		6.37437e+06	8816068	5045553	10400000		141750	182000000		1	1	1	1	1	1	1	0	1	1	1	1	0	1	1	8	5
Cluster_054744		423.159	5.79594	11700000	49700000	1810000000	20000000	12900000	795634	908373		1.70552e+06	171000000	57100000	48000000			14600000		1	1	1	1	1	1	1	0	1	1	1	1	0	0	1	7	5
Cluster_051480		403.16	5.48138	448846	1290000000	854000000	1.86813e+06	3.84165e+06	1.03549e+06	1.09734e+06		2.72734e+06	19700000	3.15432e+06	2394629		128053	5.43262e+06		1	1	1	1	1	1	1	0	1	1	1	1	0	1	1	8	5
Cluster_028414		273.134	7.90263	1100000000	65100000	26900000	3937174	4.36922e+06	8763620	78000000	40400000	530000000	162000000	98300000	63500000	3.53005e+06	2.17568e+06	1.77482e+06		1	1	1	1	1	1	1	1	1	1	1	1	1	1	1	8	7
Cluster_062675		471.129	9.28174		70400000	280000000	672000000	1140000000	7.37869e+06	2.85636e+06			2634308	996525	1010.65	1144.54		10300000		0	1	1	1	1	1	1	0	0	1	1	1	1	0	1	6	5
Cluster_059134		449.238	10.5632	414383	3.6871e+06	805600	679916	2140000000	9460590	7523261		4702751	1.40932e+06	2.2005e+06	7.58062e+06			52400000		1	1	1	1	1	1	1	0	1	1	1	1	0	0	1	7	5
Cluster_049780		393.137	14.3964					27000000	250000000	1870000000	339532			797853	2.2563e+06	23900000	10100000	108000000		0	0	0	0	1	1	1	1	0	0	1	1	1	1	1	4	5
Cluster_006777		928.833	0.552365	2118610		233417	12200000	12700000	54400000	118000000		356000000	449000000	511000000	562000000	90800000	55900000	14400000		1	0	1	1	1	1	1	0	1	1	1	1	1	1	1	7	6
Cluster_028165		271.227	15.0956	22900000	12300000	13300000	12100000	14500000	62100000	225000000	14900000	14400000	20600000	50300000	163000000	1540000000	153000000	98300000		1	1	1	1	1	1	1	1	1	1	1	1	1	1	1	8	7
Cluster_042171		351.123	12.0509	311938	26700000	39100000	8560793	1120000000	413000000	551000000		407940	4.31866e+06	2.6578e+06		78864.9		913025		1	1	1	1	1	1	1	0	1	1	1	0	1	0	1	7	5
Cluster_023613		241.119	5.53592	1790000000	4375620		748646	1.53748e+06	684889	827778	8.24307e+06	130000000	69900000	85500000	67200000	502129	6.23208e+06	10900000		1	1	0	1	1	1	1	1	1	1	1	1	1	1	1	7	7
Cluster_083767		625.174	5.37291	18200000	292000000	1790000000	10000000	11500000	2.02663e+06	1.53807e+06		612393	31800000	3.37733e+06			14327.3	6.75799e+06		1	1	1	1	1	1	1	0	1	1	1	0	0	1	1	8	4
Cluster_109197		971.431	11.8578		69300000	27300000	309000000	923000000	349000000	482000000								70700000		0	1	1	1	1	1	1	0	0	0	0	0	0	0	1	6	1
Cluster_030627		287.186	8.36809		1540000000	466000000		1.23785e+06	1.66065e+06	2.97813e+06		100000000	18100000	20100000	10600000	839194	680629	277709		0	1	1	0	1	1	1	0	1	1	1	1	1	1	1	6	6
Cluster_067803		503.16	0.703567	1050000000	93500000	63100000	14000000	26200000	15700000	16100000	289000000	230000000	138000000	122000000	102000000	1154102	89600000	783000000		1	1	1	1	1	1	1	1	1	1	1	1	1	1	1	8	7
Cluster_013398		151.06	0.648841	1240000000	304000000	193000000	56800000	128000000	89400000	61600000	7048644	19900000	20800000	15500000	18600000	1.21735e+06	9030963	42800000		1	1	1	1	1	1	1	1	1	1	1	1	1	1	1	8	7
Cluster_048730		387.129	4.7257	2643122	499000000	956000000	3.3493e+06	3.27225e+06	684692	748362	1.04435e+06	6.91456e+06	551000000	90700000	42300000	329309	4.146e+06	7.38936e+06		1	1	1	1	1	1	1	1	1	1	1	1	1	1	1	8	7
Cluster_049786		393.137	13.8589			937.736			971000000	1160000000	1766.52		225195	1.79502e+06	4.07363e+06	21800000	3.48974e+06	147000000		0	0	1	0	0	1	1	1	0	1	1	1	1	1	1	4	6
Cluster_016046		181.049	4.67729	791468	12800000	3.39089e+06				2404.92	709000000	412000000	406000000	335000000	270000000	845745	35600000	175985		1	1	1	0	0	0	1	1	1	1	1	1	1	1	1	5	7
Cluster_014469		165.054	7.30745	41900000	982148	730491		656655	762561	1.12808e+06	2.77485e+06	979000000	567000000	310000000	227000000	15200000	6.93434e+06	2.63357e+06		1	1	1	0	1	1	1	1	1	1	1	1	1	1	1	7	7
Cluster_104419		871.454	12.5459				1182112	92900000	1570000000	487000000								409000000		0	0	0	1	1	1	1	0	0	0	0	0	0	0	1	4	1
Cluster_039189		335.116	6.95356		499656		104268	168044		60367	22587	1670000000	270000000	138000000	65300000		4.93452e+06			0	1	0	1	1	0	1	1	1	1	1	1	0	1	0	5	5
Cluster_014776		169.086	8.00196	1170000000	22400000	14900000	1.5537e+06	15900000	72400000	256000000	203000000	95900000	126000000	92900000	67900000	10700000	17100000	17500000		1	1	1	1	1	1	1	1	1	1	1	1	1	1	1	8	7
Cluster_059795		453.209	12.0285	1.44058e+06	34100000	4812411	10400000		5.31549e+06	15800000	1.07486e+06	1150000000	529000000	185000000	140000000	65100000	40900000	16900000		1	1	1	1	0	1	1	1	1	1	1	1	1	1	1	7	7
Cluster_079940		593.129	9.85128	180699	50019.3	301288	25100000	2090000000	12800000	2.35079e+06		3.17325e+06			2441056			247000000		1	1	1	1	1	1	1	0	1	0	0	1	0	0	1	7	3
Cluster_040396		341.196	13.3478	2.08877e+06	61700000	35500000	1070000000	356817	16800000	84200000		73200000	326000000	394000000	73000000	2144430	3.66751e+06	4372755		1	1	1	1	1	1	1	0	1	1	1	1	1	1	1	8	6
Cluster_005763		815.231	5.89655		1930000000	197000000	1.2421e+06	788312	391752	451713			6081543					105166		0	1	1	1	1	1	1	0	0	1	0	0	0	0	1	6	2
Cluster_081024		601.234	5.73978		700000000	1370000000	5605290	42800000	1.90931e+06	1.58741e+06		510864	10900000	1.30689e+06				4.91133e+06		0	1	1	1	1	1	1	0	1	1	1	0	0	0	1	6	4
Cluster_009799		1363.48	6.0418										1720000000	412000000						0	0	0	0	0	0	0	0	0	1	1	0	0	0	0	0	2
Cluster_108522		957.265	7.95214		27807.5	781286	1320000000	691000000	7.0977e+06	5866899				66400000	37600000		443748	10500000		0	1	1	1	1	1	1	0	0	0	1	1	0	1	1	7	3
Cluster_053744		417.139	6.97073	327000000	2192759	10628.5	362602	425786	28121.2	5045462	272135	13400000	77800000	1230000000	476000000	355411	6505613	1.91763e+06		1	1	1	1	1	1	1	1	1	1	1	1	1	1	1	8	7
Cluster_065343		487.254	11.5627		66500000	10700000	10700000		2.74232e+06	6.7392e+06		206000000	1250000000	319000000	231000000	27100000	10400000	33600000		0	1	1	1	0	1	1	0	1	1	1	1	1	1	1	6	6
Cluster_035207		313.202	12.5436	1.46249e+06	64700000	525000000	112000000	14000000	37100000	518000000	465944	622000000	126000000	49000000	51600000	2.2232e+06	5883756	3.69651e+06		1	1	1	1	1	1	1	1	1	1	1	1	1	1	1	8	7
Cluster_050581		397.259	15.659						5181446	5322874		671940	37500000	503000000	1260000000	307000000	8599519	2041188		0	0	0	0	0	1	1	0	1	1	1	1	1	1	1	3	6
Cluster_038185		329.196	13.1689	49224.3	2159143	405454	1610000000	15600000	25400000	174000000	79483.3	53800000	137000000	76700000	27200000	582266	1.16675e+06	3.12944e+06		1	1	1	1	1	1	1	1	1	1	1	1	1	1	1	8	7
Cluster_083799		625.141	4.95523	1.31041e+06	82800000	1860000000	57600000	71200000	7.76095e+06	4.52193e+06		2.28614e+06	19900000	6.40426e+06				602000000		1	1	1	1	1	1	1	0	1	1	1	0	0	0	1	7	4
Cluster_095910		747.235	3.81405	2.02783e+06	14000000	2.23771e+06		297700			1920000000	66000000	53900000	35600000	25200000		1.65067e+06	2.79101e+06		1	1	1	0	1	0	0	1	1	1	1	1	0	1	1	5	6
Cluster_093322		716.105	6.22718	1200000000	511000000	300000000	45200000	61500000	21014.4	9389.09			32024.8					363254		1	1	1	1	1	1	1	0	0	1	0	0	0	0	1	7	2
Cluster_002950		580.161	7.01987	3.27663e+06	85100000	1680000000	107000000	119000000	24500000	15600000	10469.6	6.61693e+06	25800000	38000000	8384111			47100000		1	1	1	1	1	1	1	1	1	1	1	1	0	0	1	7	6
Cluster_118169		1395.73	11.4392					2120000000												0	0	0	0	1	0	0	0	0	0	0	0	0	0	0	1	0
Cluster_040247		341.102	9.06639	141643	87130.9		4.82664e+06		101014	74116.3		1.95033e+06	6426666	105000000	1990000000	7078705	22100000			1	1	0	1	0	1	1	0	1	1	1	1	1	1	0	6	5
Cluster_007321		982.297	4.17397		1630000000	484000000						636484								0	1	1	0	0	0	0	0	1	0	0	0	0	0	0	2	1
Cluster_053477		415.197	8.18828	911349	718360	2.22084e+06	26200000	2.38696e+06	359782	2362961		106000000	10900000	186000000	1770000000	1.45475e+06	8390732	973474		1	1	1	1	1	1	1	0	1	1	1	1	1	1	1	8	6
Cluster_013460		153.018	4.74146	311000000	15100000	8976029	5.13999e+06	7372512	7.73559e+06	16200000	191000000	301000000	516000000	416000000	314000000	1.98277e+06	82989.6	993123		1	1	1	1	1	1	1	1	1	1	1	1	1	1	1	8	7
Cluster_097381		765.223	6.48765		1050000000	1040000000	2.31123e+06	13600000	378525	440623			3288573					913434		0	1	1	1	1	1	1	0	0	1	0	0	0	0	1	6	2
Cluster_060373		457.15	10.2121	1415058	3.42434e+06	615187	815676			15548.2		4539914	632000000	1260000000	208000000	387198	10400000			1	1	1	1	0	0	1	0	1	1	1	1	1	1	0	6	5
Cluster_017679		195.092	6.3187	43800000	980000000	893000000		114000000	45700000	30600000								8588413		1	1	1	0	1	1	1	0	0	0	0	0	0	0	1	6	1
Cluster_045687		369.3	15.6644	11800000	3417958	2983637	3.62894e+06	4033198	4677738	22800000	3.50909e+06	3.89688e+06	20600000	211000000	1120000000	698000000	75800000	4734386		1	1	1	1	1	1	1	1	1	1	1	1	1	1	1	8	7
Cluster_080247		595.259	4.99253	30700000	1280000000	785000000	1.88293e+06	1.19203e+06	286905	289352		1.29009e+06	1.53925e+06					5.08205e+06		1	1	1	1	1	1	1	0	1	1	0	0	0	0	1	7	3
Cluster_005703		808.768	0.5038	28600000	6.35533e+06	104000000	328000000	684000000	440000000	55700000	365000000	19300000	22700000	21300000	19000000	7.49303e+06	6.33366e+06	6935753		1	1	1	1	1	1	1	1	1	1	1	1	1	1	1	8	7
Cluster_086495		649.177	6.98499		1590000000	252000000	215000000	35600000	4548890	3.92465e+06		48815.7	2.04603e+06	8942.51	1678673			15700000		0	1	1	1	1	1	1	0	1	1	1	1	0	0	1	6	5
Cluster_064753		483.295	13.2911	454473	514002		165000000	1710000000	31500000	176000000	457599	1.6479e+06	4519440	5619894	2.9437e+06		316878	669515		1	1	0	1	1	1	1	1	1	1	1	1	0	1	1	7	6
Cluster_110508		1003.29	5.80558		3.07356e+06	2040000000	18400000	13200000	5.70703e+06	9766179			6.01192e+06					4207361		0	1	1	1	1	1	1	0	0	1	0	0	0	0	1	6	2
Cluster_112546		1063.27	7.97333				578000000	1510000000	7892027	938470								21000000		0	0	0	1	1	1	1	0	0	0	0	0	0	0	1	4	1
Cluster_005289		759.765	0.52841	460526	764259	4834106	35600000	134000000	65600000	2.66298e+06	1850000000	316858				1.19689e+06	926873	2.70694e+06		1	1	1	1	1	1	1	1	1	0	0	0	1	1	1	8	4
Cluster_017087		190.05	2.96282	89611.2	1.57374e+06	349268	162369				412000000	510000000	502000000	367000000	299000000	528543	573558			1	1	1	1	0	0	0	1	1	1	1	1	1	1	0	5	6
Cluster_061109		461.181	13.6507		820109		1.72924e+06					48900000	142000000	451000000	1450000000	1.08233e+06	241736			0	1	0	1	0	0	0	0	1	1	1	1	1	1	0	3	5
Cluster_055053		425.144	8.72283	8496360	748000000	1310000000	5.22609e+06	2.33095e+06	1.17352e+06	2.88812e+06		2.14825e+06	2.46304e+06	2.65151e+06	9656382			27700000		1	1	1	1	1	1	1	0	1	1	1	1	0	0	1	7	5
Cluster_087694		659.239	4.25339	2.12053e+06	1860000000	141000000	5.4241e+06	21900000	28400000	29900000		1.24615e+06	74066.3					27700000		1	1	1	1	1	1	1	0	1	1	0	0	0	0	1	7	3
Cluster_031843		295.139	5.88631	3.24918e+06	201000000	951000000	2.77021e+06	3359021	853087	1120587			544000000	286000000	93600000	337222	3.84119e+06	18900000		1	1	1	1	1	1	1	0	0	1	1	1	1	1	1	8	5
Cluster_018350		201.112	6.91218	1810000000	17200000	2378106	2972870	5110431	23800000	168000000	2.64167e+06	18800000	23400000	9687573	4.44769e+06	1458892	342400	1.99013e+06		1	1	1	1	1	1	1	1	1	1	1	1	1	1	1	8	7
Cluster_030541		287.149	9.48247	10100000	37800000	504000000			10900000	36900000	1.03585e+06	824000000	245000000	153000000	177000000	87500000	11000000	10100000		1	1	1	0	0	1	1	1	1	1	1	1	1	1	1	6	7
Cluster_007176		971.244	7.27215		12000000	114000000	517000000	1430000000	3.04121e+06	3.10079e+06		192533		7.63817e+06	1.09963e+06			12400000		0	1	1	1	1	1	1	0	1	0	1	1	0	0	1	6	4
Cluster_016839		187.133	12.6565	14200000	7393780	14700000	496000000	215000000	71100000	113000000	12500000	81900000	146000000	336000000	507000000	67900000	24100000	206000000		1	1	1	1	1	1	1	1	1	1	1	1	1	1	1	8	7
Cluster_021055		223.097	10.6839	7965107	142000000	919000000	3.52127e+06	3.2358e+06	71500000	312000000	1.37632e+06	546000000	29600000	22000000	19400000	5825520	7.56385e+06	12500000		1	1	1	1	1	1	1	1	1	1	1	1	1	1	1	8	7
Cluster_027089		264.934	0.566202	735000000	394000000	275000000	13000000	14000000	3.11171e+06	6.03343e+06	11600000	165000000	125000000	126000000	106000000	107000000	67100000	255000000		1	1	1	1	1	1	1	1	1	1	1	1	1	1	1	8	7
Cluster_016512		185.081	9.32489	1990000000	45100000	11100000	6357796	10100000	1.13412e+06	19300000	136741	120222	623057	26583.5		112341		923019		1	1	1	1	1	1	1	1	1	1	1	0	1	0	1	7	6
Cluster_032574		299.149	8.99823	12100000	1190000000	342000000			4414230	3.95736e+06	5.96273e+06	396000000	43500000	45500000	38000000	715657	2.4801e+06	2.93066e+06		1	1	1	0	0	1	1	1	1	1	1	1	1	1	1	6	7
Cluster_040648		343.118	8.98557	6269.62	3.26495e+06	1.45184e+06		641931	15380.3	228864		8162439	10400000	507000000	1540000000	9297681	2294782	657117		1	1	1	0	1	1	1	0	1	1	1	1	1	1	1	7	6
Cluster_102423		839.224	5.95545		344000000	1710000000	7582332	9803340	1.84086e+06	1.01246e+06		741866	715182					7374334		0	1	1	1	1	1	1	0	1	1	0	0	0	0	1	6	3
Cluster_100761		813.208	5.97255		200000000	1690000000	95200000	63400000	9959237	9711239		745357	5625344	801425				17700000		0	1	1	1	1	1	1	0	1	1	1	0	0	0	1	6	4
Cluster_017150		191.019	1.30304	1580000000	325000000	134000000	4873401	5.04294e+06	2778624	4.24559e+06	3.91355e+06	2926274	4862820	4786737	5182956	359131	530926	46800000		1	1	1	1	1	1	1	1	1	1	1	1	1	1	1	8	7
Cluster_091085		693.167	7.26678		98000000	63100000	717000000	1120000000	29800000	26600000		1.32582e+06	4.14625e+06	5.52235e+06	3664398			63000000		0	1	1	1	1	1	1	0	1	1	1	1	0	0	1	6	5
Cluster_050580		397.259	15.5682									380617	44700000	612000000	1170000000	241000000	1.61596e+06	1.06239e+06		0	0	0	0	0	0	0	0	1	1	1	1	1	1	1	1	6
Cluster_059046		449.144	8.92361	413311	1150000000	845000000						2.31338e+06	5.66041e+06	5.02877e+06	53600000		2.72749e+06			1	1	1	0	0	0	0	0	1	1	1	1	0	1	0	4	4
Cluster_035247		313.238	12.9393	965366	1.42393e+06	1.59698e+06	26100000	1090000000	96800000	636000000	960786	786824	642163	4.96969e+06	166000000	35200000	13300000	310000000		1	1	1	1	1	1	1	1	1	1	1	1	1	1	1	8	7
Cluster_003848		645.182	7.02208	2391171	1220000000	797000000	9565999	12600000	2.44606e+06	2427905		6919761	4855852	5533877	1.4424e+06			9611696		1	1	1	1	1	1	1	0	1	1	1	1	0	0	1	7	5
Cluster_021331		225.112	10.781	2.62753e+06	1270000000	480000000	2.64696e+06	1.69358e+06	18000000	93800000	9945130	110000000	21700000	22900000	23900000	2115765	2783027	3.95958e+06		1	1	1	1	1	1	1	1	1	1	1	1	1	1	1	8	7
Cluster_065234		487.145	5.04748	6.71617e+06		2050000000		1.83009e+06	999721	301928		505868	1.20243e+06	89285.6				1.49088e+06		1	0	1	0	1	1	1	0	1	1	1	0	0	0	1	5	4
Cluster_095658		743.369	10.8735				70200000	1690000000	186000000	108000000					1.09162e+06			163000000		0	0	0	1	1	1	1	0	0	0	0	1	0	0	1	4	2
Cluster_007222		974.799	4.55132		1360000000	695000000		6123.71												0	1	1	0	1	0	0	0	0	0	0	0	0	0	0	3	0
Cluster_024308		245.128	8.13861	1670000000	3729648	2380774		899795	13100000	251000000	40600000	23800000	25100000	17400000	13000000	809225	1.43956e+06	4.57508e+06		1	1	1	0	1	1	1	1	1	1	1	1	1	1	1	7	7
Cluster_107851		941.459	12.4249	86805.2			48100000	1680000000	209000000	107000000	188120							49400000		1	0	0	1	1	1	1	1	0	0	0	0	0	0	1	5	2
Cluster_005969		837.245	5.78808		1620000000	418000000	4.52934e+06	6294384	1.21854e+06	1.14894e+06		8140.27	317087					4.31444e+06		0	1	1	1	1	1	1	0	1	1	0	0	0	0	1	6	3
Cluster_099891		799.396	10.8103				409000000	1640000000	2.73374e+06	724697					1.8803e+06			7737128		0	0	0	1	1	1	1	0	0	0	0	1	0	0	1	4	2
Cluster_033600		305.118	13.1382	2.24569e+06	181000000	147000000	46200000	16300000	594000000	1060000000		893176	364547	421176	864257	7666.28		26590.3		1	1	1	1	1	1	1	0	1	1	1	1	1	0	1	7	6
Cluster_038048		329.102	9.19606	639118	2.08962e+06	182602	83800000	2.69624e+06	1.38722e+06	1.17528e+06	64444	365555	4.68421e+06	175000000	1770000000	3326401	22500000	3.03943e+06		1	1	1	1	1	1	1	1	1	1	1	1	1	1	1	8	7
Cluster_056473		433.207	5.87663	644499	3068762	1600000000	7111096	6839492	1637493	1.67955e+06		306638	262000000	73400000	93900000	91685	1.06215e+06	9174006		1	1	1	1	1	1	1	0	1	1	1	1	1	1	1	8	6
Cluster_083652		623.303	13.2533	917216	1.6599e+06	785993	54100000	89200000	34900000	4798288	412719	348000000	627000000	675000000	201000000	8762522	29400000	17900000		1	1	1	1	1	1	1	1	1	1	1	1	1	1	1	8	7
Cluster_028682		275.113	6.88411	1740000000	25500000	15600000		2578021	9777810	161000000	4.7313e+06	23300000	24100000	21900000	11100000	2.26282e+06	538212	6893360		1	1	1	0	1	1	1	1	1	1	1	1	1	1	1	7	7
Cluster_024741		249.031	8.11209		1260000000	55000000		787132	124000000	574000000	391073	17400000	5.18614e+06	3837727	906080	819221	5026223	2.84614e+06		0	1	1	0	1	1	1	1	1	1	1	1	1	1	1	6	7
Cluster_006962		950.464	13.241						1900000000	136000000	114827				485224			48700000		0	0	0	0	0	1	1	1	0	0	0	1	0	0	1	2	3
Cluster_109377		975.298	4.80858		87300000	1950000000						1.75929e+06								0	1	1	0	0	0	0	0	1	0	0	0	0	0	0	2	1
Cluster_019002		207.029	7.51327	43789.4					66136.3		29.3648	616000000	305000000	628000000	486000000	1.00421e+06	8859332	547036		1	0	0	0	0	1	0	1	1	1	1	1	1	1	1	3	7
Cluster_091524		697.249	9.7161		3.58307e+06	4593256	1770000000	219000000	6224014	5.47548e+06		12947.2	12000000	2794137	10000000		579.401	59000000		0	1	1	1	1	1	1	0	1	1	1	1	0	1	1	7	5
Cluster_003890		647.379	11.9964				291000000	1710000000	15700000	11600000					1.76478e+06			561190		0	0	0	1	1	1	1	0	0	0	0	1	0	0	1	4	2
Cluster_065249		487.163	13.3751			12307.9	64800000	1930000000	23600000	5.6575e+06			1001618		10600000					0	0	1	1	1	1	1	0	0	1	0	1	0	0	0	5	2
Cluster_054105		419.165	8.00356	366000000	7746182	12600000		17300000	263000000	523000000	548000000	46400000	108000000	50100000	62700000	28100000	47800000	46200000		1	1	1	0	1	1	1	1	1	1	1	1	1	1	1	7	7
Cluster_108656		959.468	10.4028				770000000	1250000000	3.27264e+06	905200								9248479		0	0	0	1	1	1	1	0	0	0	0	0	0	0	1	4	1
Cluster_053529		415.233	13.5131		54096.9	1.13496e+06	49500000	1950000000	12300000	3387781			63677.8	1.69522e+06		406934		88809.1		0	1	1	1	1	1	1	0	0	1	1	0	1	0	1	6	4
Cluster_103456		855.307	8.78128				1560000000	406000000	20700000	11900000			1.23253e+06	3.68301e+06	14700000			3.50337e+06		0	0	0	1	1	1	1	0	0	1	1	1	0	0	1	4	4
Cluster_040237		341.102	10.1412	453274	23500000	5.86378e+06	3608530	1.67123e+06			86651.3	853000000	640000000	343000000	143000000	1.3831e+06	21000000	428313		1	1	1	1	1	0	0	1	1	1	1	1	1	1	1	6	7
Cluster_026582		261.04	9.04601	1810000000	104000000	68300000	4107398	10300000	5950902	1.10652e+06	129379	4.69264e+06	2.30827e+06	4.27448e+06	1.53144e+06		126537	42503.4		1	1	1	1	1	1	1	1	1	1	1	1	0	1	1	8	6
Cluster_038596		331.176	11.7681		1650000000	122000000	5733548	15000000	13100000	95500000	104563	4474055	88400000	18200000	3724276	1.00407e+06	648784	446530		0	1	1	1	1	1	1	1	1	1	1	1	1	1	1	7	7
Cluster_011657		125.096	7.60524	3.64278e+06	303000000	7034447		1.91642e+06	21400000	82500000	865718	627000000	278000000	254000000	293000000	142000000	19900000	17700000		1	1	1	0	1	1	1	1	1	1	1	1	1	1	1	7	7
Cluster_058496		445.243	13.0512		586854	287573	2.09291e+06	69000000	928788	701131		38700000	64300000	134000000	1630000000	77400000	13300000	3.16344e+06		0	1	1	1	1	1	1	0	1	1	1	1	1	1	1	7	6
Cluster_012011		131.07	5.19601	1520000000	21400000	5585023	3.69494e+06	12700000	17200000	136000000	85600000	38700000	47100000	54400000	58800000	7.15283e+06	3.27627e+06	21000000		1	1	1	1	1	1	1	1	1	1	1	1	1	1	1	8	7
Cluster_003812		641.291	8.62573			973820	625000000	1320000000	17700000	16900000		2.41217e+06	1.81007e+06	3.96188e+06	19600000			4436502		0	0	1	1	1	1	1	0	1	1	1	1	0	0	1	5	5
Cluster_109742		983.469	13.1814				1.522e+06	1760000000	203000000	45400000	262733							8876297		0	0	0	1	1	1	1	1	0	0	0	0	0	0	1	4	2
Cluster_039941		339.18	12.356	1.3743e+06	433000000	161000000	2.45321e+06		42600000	60300000	4.30652e+06	528000000	443000000	178000000	150000000	2.93631e+06	9886545	2.87835e+06		1	1	1	1	0	1	1	1	1	1	1	1	1	1	1	7	7
Cluster_078811		583.26	5.10265	337081	1.68405e+06	866789	815975	803357				1.53801e+06	1820000000	144000000	39200000	214453	10100000			1	1	1	1	1	0	0	0	1	1	1	1	1	1	0	6	5
Cluster_108458		955.438	12.1838		1.7652e+06	4163494	50200000	645000000	946000000	349000000	165540				22546.6	65705	257467	71200000		0	1	1	1	1	1	1	1	0	0	0	1	1	1	1	7	4
Cluster_098163		775.337	10.1168				39700000	1940000000	13900000	6369513	94409.6				118646			12100000		0	0	0	1	1	1	1	1	0	0	0	1	0	0	1	4	3
Cluster_013921		161.023	6.23092		12100000	4088313	641545	695026	1.3154e+06	2.18789e+06	3.02738e+06	585000000	1060000000	223000000	101000000	914481	22200000	1.08592e+06		0	1	1	1	1	1	1	1	1	1	1	1	1	1	1	7	7
Cluster_080090		593.28	12.6324		804106	567207	2.57853e+06	7.23216e+06	225784		104544	457924	4046925	385000000	1590000000	1118730	5.96985e+06	508490		0	1	1	1	1	1	0	1	1	1	1	1	1	1	1	6	7
Cluster_052395		409.131	13.0468		3.87011e+06	518174	19900000	1450000000	23500000	176000000		718918	2.95988e+06	36000000	282000000	1.22573e+06	1.67882e+06	21000000		0	1	1	1	1	1	1	0	1	1	1	1	1	1	1	7	6
Cluster_014445		165.018	4.61933	500471	80100000	21800000	933082	41856.4	376171	360160	16100000	671000000	462000000	411000000	316000000	14600000	48100000	19300000		1	1	1	1	1	1	1	1	1	1	1	1	1	1	1	8	7
Cluster_045245		367.161	5.01191	342724	694582		1.70786e+06	1950000000	33700000	8308675	12819.8	745899	838811	105345	53505.4			11600000		1	1	0	1	1	1	1	1	1	1	1	1	0	0	1	6	6
Cluster_049903		393.225	15.2493								14600000	6368221	191000000	711000000	871000000	200000000	267696			0	0	0	0	0	0	0	1	1	1	1	1	1	1	0	1	6
Cluster_040122		340.212	10.9176		136000000	1660000000	113000000	38400000	18000000	19300000			8.17443e+06					62700000		0	1	1	1	1	1	1	0	0	1	0	0	0	0	1	6	2
Cluster_118841		1495.79	11.4284					1990000000										6780840		0	0	0	0	1	0	0	0	0	0	0	0	0	0	1	1	1
Cluster_079098		585.29	12.9116		3.79866e+06	290167	28300000	19400000	2.14995e+06	11800000		56500000	648000000	933000000	278000000	3771077	10200000	7.25858e+06		0	1	1	1	1	1	1	0	1	1	1	1	1	1	1	7	6
Cluster_085979		643.333	13.1058		623.033		45100000	16100000		1.50104e+06		49200000	403000000	1160000000	313000000	1.87319e+06	7283165	7509846		0	1	0	1	1	0	1	0	1	1	1	1	1	1	1	5	6
Cluster_071561		529.134	8.51554		379000000	1320000000	25000000	25900000	5.48439e+06	3041445		3325650	23500000	88100000	112000000	599702	101779	5.00897e+06		0	1	1	1	1	1	1	0	1	1	1	1	1	1	1	7	6
Cluster_066050		491.285	9.95801	84827.4	10993.6	784616	1840000000	98600000	1.78065e+06	2.48985e+06			6326814	1.97092e+06	31600000			22600000		1	1	1	1	1	1	1	0	0	1	1	1	0	0	1	7	4
Cluster_012233		135.044	5.96396	8046355	4523818	971394	4.09107e+06	1.38627e+06		194345	5192637	497000000	795000000	416000000	242000000	7.90118e+06	17900000	1.84221e+06		1	1	1	1	1	0	1	1	1	1	1	1	1	1	1	7	7
Cluster_041148		345.133	7.05926	7813831	4.68645e+06	101117		22817.6	6954.31	14996.7		11800000	1000000000	813000000	140000000	753530	11700000			1	1	1	0	1	1	1	0	1	1	1	1	1	1	0	7	5
Cluster_040011		339.217	12.361	1.19546e+06	802313	72497.5	35300000		7.11251e+06	12100000	1.82566e+06	11900000	288000000	795000000	820000000	4.06165e+06	1.05756e+06	2.99643e+06		1	1	1	1	0	1	1	1	1	1	1	1	1	1	1	7	7
Cluster_034799		311.222	12.8015		22200000	15400000	3.97348e+06	9965607	1.55304e+06				14000000	194000000	1710000000	2.60969e+06	23800000	9195847		0	1	1	1	1	1	0	0	0	1	1	1	1	1	1	6	5
Cluster_075404		555.353	13.1865		245287	87094.6	833330	1670000000	27300000	226000000		76955.5	2480207	8.11813e+06	35500000	286516		504394		0	1	1	1	1	1	1	0	1	1	1	1	1	0	1	6	6
Cluster_043770		359.098	5.30539	275815	1.35691e+06			372579			49583.8	723000000	660000000	345000000	243000000	901451	1.12017e+06			1	1	0	0	1	0	0	1	1	1	1	1	1	1	0	4	6
Cluster_036876		323.186	10.7273	6.30349e+06	6249370	2.40548e+06	36900000	1.06833e+06	279000000	116000000		34500000	1200000000	201000000	84700000	6062243	13300000	6112112		1	1	1	1	1	1	1	0	1	1	1	1	1	1	1	8	6
Cluster_043526		357.191	12.6494	2604.09	1100000000	121000000	487000000	172000000	11400000	34500000		8.18954e+06	12400000	22400000	5.85765e+06	48657.6	250626			1	1	1	1	1	1	1	0	1	1	1	1	1	1	0	8	5
Cluster_006668		917.234	6.9335		28700000	24200000	1780000000	117000000	5117937	4231754			8422052	350044				46200000		0	1	1	1	1	1	1	0	0	1	1	0	0	0	1	6	3
Cluster_091099		693.203	6.38287	29900000	1770000000	139000000	6973537	4960626	383886	235445		1.77287e+06	11600000	1.46162e+06			6261.33	6572543		1	1	1	1	1	1	1	0	1	1	1	0	0	1	1	8	4
Cluster_068071		505.155	4.635	19000000	987000000	923000000	12900000	16500000	1.83988e+06	766136	391733	640541	3.44493e+06	1.47159e+06	350975			2.53629e+06		1	1	1	1	1	1	1	1	1	1	1	1	0	0	1	7	6
Cluster_074842		551.285	12.6121		1215315	1.03999e+06	11300000	1840000000	48600000	61300000			1.46525e+06	3.8314e+06	2627005	195338	126936	79500000		0	1	1	1	1	1	1	0	0	1	1	1	1	1	1	7	5
Cluster_089735		679.208	4.25448	18400000	1550000000	391000000	1.29325e+06	5.26931e+06	418322	345297		21478	428592					3117694		1	1	1	1	1	1	1	0	1	1	0	0	0	0	1	7	3
Cluster_080249		595.202	6.96334		4265782	164937	32800000	2.43649e+06	586854	246291		15500000	1460000000	264000000	181000000	1207031	12800000			0	1	1	1	1	1	1	0	1	1	1	1	1	1	0	7	5
Cluster_073261		540.165	8.13909	1490000000	2.39052e+06	1.27959e+06	235933		2365197	387000000	18400000	18700000	10200000	12000000	12800000		224892			1	1	1	1	0	1	1	1	1	1	1	1	0	1	0	7	5
Cluster_035138		313.163	8.06917	1650000000	26500000	7401125		4.45285e+06	15800000	219000000	690150	3.30877e+06	12300000	13400000	8143950	1177460	135361	80500000		1	1	1	0	1	1	1	1	1	1	1	1	1	1	1	7	7
Cluster_022985		237.014	0.671536				63429.5				961000000	276000000	244000000	251000000	221000000	761475	3100315			0	0	0	1	0	0	0	1	1	1	1	1	1	1	0	2	6
Cluster_054060		419.134	8.85028	743756	1560000000	173000000					93609.9	145000000	25400000	16300000	25100000	293485	482266	91223.7		1	1	1	0	0	0	0	1	1	1	1	1	1	1	1	4	7
Cluster_058639		447.093	7.74666	63485.9	111000000	505000000	862000000	400000000	21800000	10400000	15998.4	2.56046e+06	9206133	18700000	4646398		96900.3	4209093		1	1	1	1	1	1	1	1	1	1	1	1	0	1	1	8	6
Cluster_073114		539.212	9.75971	279193	955426	147521	200000000	1730000000	4.45985e+06	2.92844e+06		392627	1.16626e+06	3426306	392127			33400000		1	1	1	1	1	1	1	0	1	1	1	1	0	0	1	7	5
Cluster_017147		191.019	1.01337	1800000000	119000000	15600000	310564	1.35597e+06	308948	429672	889751	929857	2.11803e+06	2.5065e+06	1531639		71832.1	97702.2		1	1	1	1	1	1	1	1	1	1	1	1	0	1	1	8	6
Cluster_012192		135.044	7.68074	2671332	18300000	37700000	6.039e+06	17800000	46300000	26100000	378343	1430000000	127000000	75800000	157000000	4719812	17200000	2.31004e+06		1	1	1	1	1	1	1	1	1	1	1	1	1	1	1	8	7
Cluster_098558		781.225	14.073	312603			3963851	1930000000	245883	350620	2.39744e+06		638720	4242772				522365		1	0	0	1	1	1	1	1	0	1	1	0	0	0	1	5	4
Cluster_034994		313.082	7.9808	1900000000	3311074	576867			981188	331575	713.777	12400000	10800000	2.43226e+06	14000000		3.31174e+06			1	1	1	0	0	1	1	1	1	1	1	1	0	1	0	6	5
Cluster_039241		335.149	12.6634		9535946	2688546	5.98585e+06	5898884	201537	5.17834e+06		8.1441e+06	65600000	990000000	844000000	3528159	21100000	512730		0	1	1	1	1	1	1	0	1	1	1	1	1	1	1	7	6
Cluster_096410		753.239	9.95482				20200000	1910000000	4.10213e+06	2.40646e+06		516114	380606	2.00506e+06				5.6691e+06		0	0	0	1	1	1	1	0	1	1	1	0	0	0	1	4	4
Cluster_099452		793.364	12.9382		12500000	10900000	257000000	1640000000	15500000	2.67889e+06	355499			761830	782248			69228.3		0	1	1	1	1	1	1	1	0	0	1	1	0	0	1	6	4
Cluster_023727		242.139	7.54348	2.24272e+06	1260000000	374000000	25500000	46600000	25200000	16500000		47300000	50000000	47100000	33300000	5492727		3.86332e+06		1	1	1	1	1	1	1	0	1	1	1	1	1	0	1	7	6
Cluster_085166		637.197	4.21801	5.9445e+06	1630000000	260000000	5912368	6.07143e+06	1.38996e+06	1.30973e+06	53531.7	8670491	2.05732e+06					4900178		1	1	1	1	1	1	1	1	1	1	0	0	0	0	1	7	4
Cluster_009705		1343.29	7.62232				1820000000	98500000												0	0	0	1	1	0	0	0	0	0	0	0	0	0	0	2	0
Cluster_110417		1001.29	8.77264			1.95387e+06	860000000	1040000000	18400000	6.41999e+06								155339		0	0	1	1	1	1	1	0	0	0	0	0	0	0	1	5	1
Cluster_026972		263.128	12.9788		10200000	12300000	75700000	110000000	2769355	7.75894e+06		8.30141e+06	47800000	1180000000	460000000	4.01485e+06	9019402			0	1	1	1	1	1	1	0	1	1	1	1	1	1	0	7	5
Cluster_003053		586.096	2.60785		1670000000	249000000														0	1	1	0	0	0	0	0	0	0	0	0	0	0	0	2	0
Cluster_099532		795.233	6.06935		161000000	335000000	353000000	151000000	23100000	20700000		4.69921e+06	322000000	426000000	119000000	2.0766e+06	50000000	42400000		0	1	1	1	1	1	1	0	1	1	1	1	1	1	1	7	6
Cluster_016545		185.081	3.88049	210193		255502	131685				253000000	149000000	1020000000	339000000	150000000	7038272	8190848	594911		1	0	1	1	0	0	0	1	1	1	1	1	1	1	1	4	7
Cluster_062583		470.123	8.87704	1.14143e+06	461000000	1350000000	61400000	11300000	3.94581e+06	17400000		7.56557e+06	1.47333e+06	1.76804e+06	5.91603e+06	312151		31800000		1	1	1	1	1	1	1	0	1	1	1	1	1	0	1	7	6
Cluster_029864		283.118	8.06274	1690000000	5.245e+06	1.91784e+06		1.62405e+06	8898990	11000000	21900000	67400000	43300000	45000000	23900000	870987	1.00797e+06	509451		1	1	1	0	1	1	1	1	1	1	1	1	1	1	1	7	7
Cluster_007416		990.295	4.16467		1380000000	542000000														0	1	1	0	0	0	0	0	0	0	0	0	0	0	0	2	0
Cluster_048961		388.103	5.91107	944221	1.8095e+06	128000000	4123628	3.56444e+06	872453	442605	23398.4	50000000	540000000	719000000	462000000	6274383	2.28385e+06	906927		1	1	1	1	1	1	1	1	1	1	1	1	1	1	1	8	7
Cluster_083275		620.844	0.566543	607000000	19100000	21600000	21900000	30600000	14300000	26000000	35600000	326000000	240000000	221000000	179000000	175000000	101000000	368000000		1	1	1	1	1	1	1	1	1	1	1	1	1	1	1	8	7
Cluster_082025		609.472	15.6786						619000000	1290000000	142404					4.39173e+06	1.0997e+06	2.46599e+06		0	0	0	0	0	1	1	1	0	0	0	0	1	1	1	3	3
Cluster_035232		313.238	14.4586	11000000	4411170	5717733	4332740	4.568e+06	75700000	64600000	4.06835e+06	6.25807e+06	692000000	298000000	605000000	141000000	83200000	14200000		1	1	1	1	1	1	1	1	1	1	1	1	1	1	1	8	7
Cluster_040368		341.196	12.2062	630765	868000000	981000000	2.56248e+06	3.06662e+06	3957758	181271	670381	38800000	8.24936e+06	6487195	1423637		87012.5	1.09466e+06		1	1	1	1	1	1	1	1	1	1	1	1	0	1	1	8	6
Cluster_005669		805.219	6.64289		1700000000	186000000	19200000	2112621	361970			2.6825e+06	3879103	2.65536e+06	576253			1533468		0	1	1	1	1	1	0	0	1	1	1	1	0	0	1	5	5
Cluster_100223		805.292	8.68602				64300000	5.04701e+06		101283			39567.9	67400000	1780000000	1.87959e+06	7334289	597935		0	0	0	1	1	0	1	0	0	1	1	1	1	1	1	4	5
Cluster_036871		323.186	13.1904	827351	427327	94061.5	4317919	16100000	720858	1.11862e+06	653588	499994	466000000	1340000000	73800000	4316058	10200000	3245843		1	1	1	1	1	1	1	1	1	1	1	1	1	1	1	8	7
Cluster_011818		129.018	1.11905	40500000	4.17441e+06	1.85828e+06		130590	153256	59020.8	117000000	695000000	468000000	360000000	223000000	18296.6	302992	162683		1	1	1	0	1	1	1	1	1	1	1	1	1	1	1	7	7
Cluster_081462		605.223	7.57026		267000000	1610000000	9692335	20800000	1.96928e+06	1.10212e+06			138893		16740.5		271162	2.21495e+06		0	1	1	1	1	1	1	0	0	1	0	1	0	1	1	7	3
Cluster_029803		283.072	5.91369	83400000	1440000000	343000000	6629259	11600000	7817687	12000000	99138.6	12823	544378	1.28457e+06	280658			277000000		1	1	1	1	1	1	1	1	1	1	1	1	0	0	1	7	6
Cluster_040877		343.248	12.8648		900991	41176.2		1600000000	45300000	235000000					28600000	547510	375287	9305754		0	1	1	0	1	1	1	0	0	0	0	1	1	1	1	6	3
Cluster_067404		500.249	8.70259	13200000	918000000	936000000		4043408	1552430	2.15827e+06		683649	1.12067e+06	1.38585e+06	26600000	259838		593562		1	1	1	0	1	1	1	0	1	1	1	1	1	0	1	6	6
Cluster_017745		196.06	4.84398	1770000000	1.01746e+06	2892118	85781.2	539134	200558		3494177	25500000	52000000	32500000	14500000	53298.6	741045	730084		1	1	1	1	1	1	0	1	1	1	1	1	1	1	1	7	7
Cluster_020814		221.078	8.87707	1270000000	7.51021e+06	5016837		2219049	40800000	395000000	115000000	25000000	16200000	15200000	8881109	4.20483e+06	6707912	51100000		1	1	1	0	1	1	1	1	1	1	1	1	1	1	1	7	7
Cluster_000108		954.701	0.525639	390798	23300000	20400000	43400000	147000000	79300000	5.40957e+06	1580000000						983972			1	1	1	1	1	1	1	1	0	0	0	0	0	1	0	8	1
Cluster_098138		775.28	8.84595		3766576	932700	43500000	23100000		1.68029e+06			30600000	159000000	1640000000	2760923	7535372	177195		0	1	1	1	1	0	1	0	0	1	1	1	1	1	1	6	5
Cluster_029534		281.087	1.0903	143000000	1.34031e+06	1.52528e+06	602739	448892	329432	420370	244000000	705000000	344000000	256000000	204000000	1.71938e+06	2434880	3.65546e+06		1	1	1	1	1	1	1	1	1	1	1	1	1	1	1	8	7
Cluster_033118		303.014	7.73506	79300000	610000000	763000000	170000000	128000000	115000000	30700000		2.03551e+06				253788		4.01103e+06		1	1	1	1	1	1	1	0	1	0	0	0	1	0	1	7	3
Cluster_005735		811.251	4.40243	4.79154e+06	1300000000	587000000	1.20832e+06	1.36616e+06	296375	329877								1.38344e+06		1	1	1	1	1	1	1	0	0	0	0	0	0	0	1	7	1
Cluster_029606		281.139	11.0665	1.42759e+06	72100000	2949020	5.37132e+06	781070	1.4619e+06	2.92559e+06	1.43633e+06	311000000	368000000	668000000	445000000	17900000	389539	1.14735e+06		1	1	1	1	1	1	1	1	1	1	1	1	1	1	1	8	7
Cluster_080745		599.213	8.89874	1.26688e+06	1.64151e+06	487541	16300000	14100000				6254705	5.53006e+06	689000000	1160000000	1.1256e+06	10000000	567077		1	1	1	1	1	0	0	0	1	1	1	1	1	1	1	6	6
Cluster_031453		293.1	9.91165	1.13032e+06	518000000	1090000000	737485		34800000	199000000		11000000	6.08691e+06	1.75578e+06	32000000	136936	5.18623e+06	7447512		1	1	1	1	0	1	1	0	1	1	1	1	1	1	1	7	6
Cluster_060222		455.352	15.5141		913338	644223	9587406	44300000	5.6075e+06	63800000						1770000000	646000000			0	1	1	1	1	1	1	0	0	0	0	0	1	1	0	7	1
Cluster_028983		277.129	6.34808	1480000000	27300000	9936353	1.5727e+06	6096936	4426210	111000000	3940829	106000000	58900000	45200000	34900000	1.91529e+06		1.32407e+06		1	1	1	1	1	1	1	1	1	1	1	1	1	0	1	7	7
Cluster_016101		181.071	0.640385	1140000000	217000000	147000000	57300000	126000000	60000000	54400000	17400000	18600000	21000000	16200000	16000000	2993596	6.02318e+06	336000000		1	1	1	1	1	1	1	1	1	1	1	1	1	1	1	8	7
Cluster_047295		379.081	12.6765				238000000	1610000000	18500000	1.8683e+06		343760	5303629	6231447		8584503	3.82668e+06			0	0	0	1	1	1	1	0	1	1	1	0	1	1	0	5	4
Cluster_018066		199.075	12.3664	991514	52300000	53100000	11800000	767000000	380000000	624000000	17551.1	955943				131683				1	1	1	1	1	1	1	1	1	0	0	0	1	0	0	7	3
Cluster_005873		824.807	0.565894	236000000		1068998	7.80888e+06	31800000	4536181	4.26829e+06	253000000	390000000	285000000	276000000	214000000	187000000	106000000	276000000		1	0	1	1	1	1	1	1	1	1	1	1	1	1	1	7	7
Cluster_020129		215.128	13.4836	531468	255481	356771	1420000000	170000000	12400000	198000000	459417	562828	2.21025e+06	40500000	40800000	956537	1.36655e+06	2.10795e+06		1	1	1	1	1	1	1	1	1	1	1	1	1	1	1	8	7
Cluster_036873		323.186	13.3386	402293	1420000000	175000000	13900000	67800000	183911	11300000	102509	150000000	16900000	1142308	32200000	1.09741e+06	1.3439e+06	2.44584e+06		1	1	1	1	1	1	1	1	1	1	1	1	1	1	1	8	7
Cluster_055019		425.126	12.8072		10300000	1.68649e+06	1620000000	34100000	57700000	125000000		10900000	18600000	4481631	1.90413e+06		169631	527316		0	1	1	1	1	1	1	0	1	1	1	1	0	1	1	7	5
Cluster_020346		217.107	4.15815	185000000	15800000	13900000		197577	149310		114000000	103000000	167000000	574000000	706000000	9431023	10700000	173053		1	1	1	0	1	1	0	1	1	1	1	1	1	1	1	6	7
Cluster_015528		177.054	6.77039	5.87387e+06	410000000	129000000	272000000	202000000	25900000	24100000	597483	346000000	204000000	154000000	110000000	3362326	5463009	2974163		1	1	1	1	1	1	1	1	1	1	1	1	1	1	1	8	7
Cluster_042176		351.123	12.3685	781531	47900000	52800000	8575334	745000000	394000000	634000000		521937		2693823	79708.3	115794		486422		1	1	1	1	1	1	1	0	1	0	1	1	1	0	1	7	5
Cluster_009531		1307.4	4.18181		1610000000	273000000														0	1	1	0	0	0	0	0	0	0	0	0	0	0	0	2	0
Cluster_056483		433.207	5.77352		40700000	1480000000	16500000	20700000	2.945e+06	3.48924e+06			173000000	48300000	103000000	96050.1	703812	63500000		0	1	1	1	1	1	1	0	0	1	1	1	1	1	1	7	5
Cluster_052394		409.131	12.9649		234114	431262	47100000	1230000000	29600000	204000000		5437735	5543041	48600000	308000000	1.70176e+06	3.07405e+06	30500000		0	1	1	1	1	1	1	0	1	1	1	1	1	1	1	7	6
Cluster_057095		437.202	7.67206	454325	1700000000	154000000	5242150	3.4404e+06	406528	373934		96616.7	968375	7908925	8318942		34972.2	806634		1	1	1	1	1	1	1	0	1	1	1	1	0	1	1	8	5
Cluster_098125		775.265	5.70025		9259515	157000000	3.34397e+06	35800000	208874	104183		2428881	1350000000	298000000	24600000		4.3289e+06	1.92787e+06		0	1	1	1	1	1	1	0	1	1	1	1	0	1	1	7	5
Cluster_103572		857.286	8.26446		31100000	11800000	1700000000	84100000	11500000	11100000		1.03055e+06	1.38126e+06	1.26175e+06	27600000			33000000		0	1	1	1	1	1	1	0	1	1	1	1	0	0	1	6	5
Cluster_054443		421.15	6.20365	612197	167614	60900000		125714	115353	481518		2843133	1280000000	401000000	132000000	479917	10500000	629982		1	1	1	0	1	1	1	0	1	1	1	1	1	1	1	7	6
Cluster_033251		303.144	9.4821	6640315	12700000	49900000			2.59262e+06	3.83662e+06	304475	1460000000	110000000	74000000	149000000	8819264	13700000	952218		1	1	1	0	0	1	1	1	1	1	1	1	1	1	1	6	7
Cluster_022774		235.094	10.1556	871000000	74700000	54200000	5.43753e+06		63400000	428000000	182000000	77600000	36500000	32000000	44400000	8945023	15900000	10900000		1	1	1	1	0	1	1	1	1	1	1	1	1	1	1	7	7
Cluster_114696		1141.3	7.78404				1760000000	116000000												0	0	0	1	1	0	0	0	0	0	0	0	0	0	0	2	0
Cluster_076998		568.831	0.565652	546000000	143000000	124000000	75300000	150000000	107000000	11400000	593000000	38200000	23000000	20900000	16500000	27700000	14700000	143000000		1	1	1	1	1	1	1	1	1	1	1	1	1	1	1	8	7
Cluster_052968		412.233	10.8031	121585	1520000000	317000000	626674		1.366e+06	5369368		20200000	4965090	1.60689e+06	2532480		56216.7	5233.4		1	1	1	1	0	1	1	0	1	1	1	1	0	1	1	7	5
Cluster_048767		387.144	7.52462	9810479				61333.1	12625.1			1.98328e+06	20400000	1240000000	605000000	1.95652e+06	10400000			1	0	0	0	1	1	0	0	1	1	1	1	1	1	0	4	5
Cluster_041108		345.118	5.77501	2.15536e+06	17000000	1800000000	13700000	13800000	3.65696e+06	5.07353e+06	187925	1.48653e+06	11200000	3.11684e+06	1.14452e+06	583670	221648	24400000		1	1	1	1	1	1	1	1	1	1	1	1	1	1	1	8	7
Cluster_115308		1167.65	12.1518				36100000	231000000	833000000	774000000								149000000		0	0	0	1	1	1	1	0	0	0	0	0	0	0	1	4	1
Cluster_034047		307.191	12.7961		3987702	5443550	10700000	41300000	373000000	27600000		1.10724e+06	235000000	575000000	594000000	4.66527e+06	51541.5	34600000		0	1	1	1	1	1	1	0	1	1	1	1	1	1	1	7	6
Cluster_075014		553.155	4.81131		1390000000	466000000	1.26366e+06	1.68132e+06	137507	168461	357725	1.8606e+06	997109	151799	454051			1586159		0	1	1	1	1	1	1	1	1	1	1	1	0	0	1	6	6
Cluster_019540		211.024	8.75551		1510000000	296000000	5.0385e+06	23600000	28300000									3.25171e+06		0	1	1	1	1	1	0	0	0	0	0	0	0	0	1	5	1
Cluster_110669		1007.29	3.93363		1810000000	57400000						365435								0	1	1	0	0	0	0	0	1	0	0	0	0	0	0	2	1
Cluster_060349		457.134	5.05331	91300000	796000000	84400000	4.66017e+06	10100000	2652681	3.84891e+06	221914	39900000	357000000	263000000	208000000	1.50832e+06	13000000	8450795		1	1	1	1	1	1	1	1	1	1	1	1	1	1	1	8	7
Cluster_091074		693.203	7.85464		25900000	77900000	1200000000	501000000	14200000	10100000		2438741	3161803	13200000	6938315			5796636		0	1	1	1	1	1	1	0	1	1	1	1	0	0	1	6	5
Cluster_016254		183.065	3.88138	9968520			312374	717934	479664	125755	634000000	394000000	312000000	227000000	278000000	392931	23100000	174623		1	0	0	1	1	1	1	1	1	1	1	1	1	1	1	6	7
Cluster_071857		531.152	12.0267		22900000	391558	14100000	25400000	903.557	1.72593e+06		985000000	489000000	169000000	143000000	6.96706e+06	3888079	2.45362e+06		0	1	1	1	1	1	1	0	1	1	1	1	1	1	1	7	6
Cluster_067166		499.145	4.41058	1340000000	299000000	141000000	19900000	27300000	5.16452e+06	5575787		8969526	2.73177e+06	1.39005e+06	554973			33300000		1	1	1	1	1	1	1	0	1	1	1	1	0	0	1	7	5
Cluster_042965		355.103	6.00566	40700000	23000000	1680000000	30600000	29800000	6289288	3.7871e+06	787310	10100000	7049994	19300000	5017428	454439	157938	84300000		1	1	1	1	1	1	1	1	1	1	1	1	1	1	1	8	7
Cluster_044659		363.181	5.86904	1810000000	6.87664e+06	7909243	871049	3.28643e+06	587987	862600		1.85203e+06	1775858	15200000	4988169	92431.4		8519108		1	1	1	1	1	1	1	0	1	1	1	1	1	0	1	7	6
Cluster_086536		649.199	5.25689	51373	50000000	1780000000	1.72651e+06	3220935	2.38553e+06	2.00627e+06		363556	9529521	316175				6.38493e+06		1	1	1	1	1	1	1	0	1	1	1	0	0	0	1	7	4
Cluster_023301		239.091	7.99788	1790000000	12000000	4.44025e+06			6355606	9141463	439711	7.45826e+06	7551478	6.60641e+06	3.96891e+06	66410.8	32585.1			1	1	1	0	0	1	1	1	1	1	1	1	1	1	0	6	6
Cluster_052718		411.126	14.8074	207000000	220000000	231000000	228000000	206000000			149000000	199000000	196000000	145000000	59000000	9802720	86200000	31700000		1	1	1	1	1	0	0	1	1	1	1	1	1	1	1	6	7
Cluster_046768		375.201	7.99988	1170000000	65900000	14100000		516775	25100000	191000000	144000000	101000000	78800000	31600000	30800000	1.06702e+06	2.69899e+06	2379329		1	1	1	0	1	1	1	1	1	1	1	1	1	1	1	7	7
Cluster_097561		767.276	6.49085		1200000000	642000000	996523	2155520	105681	266924			813730		371851			4.09373e+06		0	1	1	1	1	1	1	0	0	1	0	1	0	0	1	6	3
Cluster_025684		255.123	8.78251	1700000000	83900000	8.25766e+06		823211	729838	1.76934e+06	3499219	18400000	13400000	9523311	8.0161e+06	46642.8	149678	145023		1	1	1	0	1	1	1	1	1	1	1	1	1	1	1	7	7
Cluster_107227		927.44	12.2622				1691428	1400000000	363000000	77900000				1.65618e+06	2.17176e+06	28581.8	522208	26400000		0	0	0	1	1	1	1	0	0	0	1	1	1	1	1	5	4
Cluster_016410		184.06	3.92416	1640000000	3634909	14600000	3.38468e+06	4032239	3.86746e+06	68500000	45700000	15900000	14700000	13400000	9917908	218339	1.0651e+06	31300000		1	1	1	1	1	1	1	1	1	1	1	1	1	1	1	8	7
Cluster_015239		173.117	10.662	7.81527e+06	1320000000	127000000	6.96374e+06	7189578	21500000	74800000	2.06729e+06	169000000	36700000	34400000	25900000	8689333	4886725	29600000		1	1	1	1	1	1	1	1	1	1	1	1	1	1	1	8	7
Cluster_044652		363.166	5.0379	24300000	1630000000	151000000	2.26518e+06	2.30815e+06	871037	1.02155e+06		2.38896e+06	7580438	6185629	5833129	52158.3		4.01683e+06		1	1	1	1	1	1	1	0	1	1	1	1	1	0	1	7	6
Cluster_100844		813.411	12.1889			4133106		321000000	1120000000	386000000	16945.8							453000000		0	0	1	0	1	1	1	1	0	0	0	0	0	0	1	4	2
Cluster_045879		371.118	0.697519	123000000	38400000	18400000	8319135	52400000	18200000	11200000	523000000	265000000	317000000	263000000	192000000	1075474	13900000	41900000		1	1	1	1	1	1	1	1	1	1	1	1	1	1	1	8	7
Cluster_109184		971.354	9.14738				358000000	15500000	16270.2	5596.63				34000000	1420000000	423250	4.99311e+06	3894156		0	0	0	1	1	1	1	0	0	0	1	1	1	1	1	5	4
Cluster_076160		562.156	5.46709	1.07764e+06	97500000	1660000000	37500000	16100000	2.45936e+06	2.35452e+06		1.82696e+06	5458912	1492576	979994			152015		1	1	1	1	1	1	1	0	1	1	1	1	0	0	1	7	5
Cluster_103581		857.256	4.0177		1770000000	50400000	834261	1.04462e+06	290635	321078		649888						113369		0	1	1	1	1	1	1	0	1	0	0	0	0	0	1	6	2
Cluster_067307		499.326	13.747				1.87323e+06	545000000	57300000	730000000		43300000	20500000	144000000	279000000	3.10637e+06	2.01271e+06	184117		0	0	0	1	1	1	1	0	1	1	1	1	1	1	1	5	6
Cluster_040226		341.102	10.8949	1.04465e+06	3.69502e+06	1.69866e+06	222000000	1330000000	195000000	43900000		14100000	939937	6.7639e+06	3.31761e+06		107439	140000000		1	1	1	1	1	1	1	0	1	1	1	1	0	1	1	8	5
Cluster_016331		183.138	11.1771	8068891	124000000	11700000	8830385	4.10899e+06	491000000	968000000	11800000	60000000	49400000	34600000	32100000	19700000	4.38994e+06	22700000		1	1	1	1	1	1	1	1	1	1	1	1	1	1	1	8	7
Cluster_085978		643.332	13.038		36261	207639	614906	53300000				89148.4	10595.9	672000000	1090000000	2604072	6.20139e+06	590029		0	1	1	1	1	0	0	0	1	1	1	1	1	1	1	5	6
Cluster_007182		971.47	13.4479						1670000000	148000000								124000000		0	0	0	0	0	1	1	0	0	0	0	0	0	0	1	2	1
Cluster_042956		355.103	5.21485	2.95852e+06	799000000	977000000	4500387	5.08047e+06	873737	742572	1.65937e+06	5690083	4.14612e+06	4148584	10900000	173458	225440	7933906		1	1	1	1	1	1	1	1	1	1	1	1	1	1	1	8	7
Cluster_109161		971.281	8.65181				890000000	905000000	10500000	8712380		676693			1135982			1.54634e+06		0	0	0	1	1	1	1	0	1	0	0	1	0	0	1	4	3
Cluster_069824		517.137	13.6551		992847		1.47716e+06	20800000	93581	16763.3			175938	466000000	1320000000	4.59766e+06	5.22016e+06			0	1	0	1	1	1	1	0	0	1	1	1	1	1	0	6	4
Cluster_026734		261.134	7.16485	1310000000	112000000	3.71155e+06		1.01865e+06	1807058	43400000	1.62078e+06	277000000	25000000	17800000	16100000	656940		2.94905e+06		1	1	1	0	1	1	1	1	1	1	1	1	1	0	1	6	7
Cluster_092764		711.219	0.709473	1490000000	33000000	17900000	5.56965e+06	11600000	6.36196e+06	17700000	71000000	71200000	30400000	28500000	30200000	422670	75900000	269000000		1	1	1	1	1	1	1	1	1	1	1	1	1	1	1	8	7
Cluster_047927		382.997	6.3187	85900000	668000000	647000000	139000000	210000000	38400000	25900000	157533						114490	8.13957e+06		1	1	1	1	1	1	1	1	0	0	0	0	0	1	1	8	2
Cluster_054500		421.207	8.0682		1500000000	210000000	44900000	4.84052e+06	427153	630197		3.33599e+06	439685	17600000	34000000	52255.4	113868	2.23723e+06		0	1	1	1	1	1	1	0	1	1	1	1	1	1	1	7	6
Cluster_035230		313.238	13.3622			19945.9		1390000000	8.34139e+06	15700000		59305.3	153625	442466	398000000	1.70963e+06	12200000	45000000		0	0	1	0	1	1	1	0	1	1	1	1	1	1	1	5	6
Cluster_042851		354.191	12.1238	504092	53000000	13800000	1660000000	36500000	12300000	24700000		7669827	518346	948114				788642		1	1	1	1	1	1	1	0	1	1	1	0	0	0	1	7	4
Cluster_071168		525.306	7.41715		129027			28039					614680	179000000	1630000000	432273	7.07248e+06			0	1	0	0	1	0	0	0	0	1	1	1	1	1	0	3	4
Cluster_028158		271.227	14.1206	536876	443271	850780	7055070	139000000	558000000	1090000000	1.50293e+06	893117	1.56572e+06	1.1416e+06		13000000	20500000	150000000		1	1	1	1	1	1	1	1	1	1	1	0	1	1	1	8	6
Cluster_088075		663.193	6.98941		1160000000	419000000	85700000	19700000	1.87851e+06	2.08163e+06		1.91262e+06	83300000	18200000	11800000		1.05728e+06	13100000		0	1	1	1	1	1	1	0	1	1	1	1	0	1	1	7	5
Cluster_000084		538.877	9.76497		505686		188000000	1590000000	4.65376e+06	2.86658e+06		1.01516e+06	3073890	20100000	2.27367e+06			30500000		0	1	0	1	1	1	1	0	1	1	1	1	0	0	1	5	5
Cluster_011089		115.924	15.6661		10400000	5906740	6.29677e+06	2.81142e+06	859000000	759000000	1671937	4.48378e+06	897466	4.32549e+06	3.86247e+06	148000000	91100000	100000000		0	1	1	1	1	1	1	1	1	1	1	1	1	1	1	7	7
Cluster_006375		889.723	0.531675	167000000	56400000	40600000	13700000	68700000	30900000	7481188	1420000000					413204		22900000		1	1	1	1	1	1	1	1	0	0	0	0	1	0	1	7	3
Cluster_000543		337.092	6.16583	7.95165e+06	1170000000	604000000	869684	4.39983e+06	867062	1253058	33993.7	3021162	3.44972e+06	3.09674e+06	1.15752e+06		87366.6	1.66439e+06		1	1	1	1	1	1	1	1	1	1	1	1	0	1	1	8	6
Cluster_071881		531.171	5.58037	990928	39700000	1630000000	30000000	20600000	3.31573e+06	2.87261e+06		2.85887e+06	60900000	10500000	3.68216e+06		207936	8556747		1	1	1	1	1	1	1	0	1	1	1	1	0	1	1	8	5
Cluster_031199		291.144	6.89513	777673	41400000	11100000	9495971	9308856	14900000	53700000		632000000	464000000	281000000	241000000	46200000	7189362	17700000		1	1	1	1	1	1	1	0	1	1	1	1	1	1	1	8	6
Cluster_035929		317.16	12.6077		211000000	11100000	9727812	15500000	854238	12500000		20500000	1170000000	233000000	113000000	4.92877e+06	8275011	59365		0	1	1	1	1	1	1	0	1	1	1	1	1	1	1	7	6
Cluster_053697		417.082	7.97973		19300000	7375586	1160000000	597000000	10700000		259115	3.74759e+06	3.16016e+06	28703.4				43900000		0	1	1	1	1	1	0	1	1	1	1	0	0	0	1	5	5
Cluster_034076		307.191	12.1349	168194	5441889	1.40035e+06	529000000	29900000	56900000	49000000		2.08453e+06	606000000	469000000	49900000	2.06558e+06	5.79071e+06	1.49273e+06		1	1	1	1	1	1	1	0	1	1	1	1	1	1	1	8	6
Cluster_084541		631.244	4.63944		1700000000	83900000	1.42097e+06	3.53006e+06	2.08978e+06	2.04441e+06			6.36705e+06	1.42452e+06	337162			10500000		0	1	1	1	1	1	1	0	0	1	1	1	0	0	1	6	4
Cluster_018281		201.076	5.1656	356000000	13900000	1.63138e+06	4833638	7400585	20600000	262000000	384000000	217000000	183000000	178000000	153000000	17500000	17200000	18500000		1	1	1	1	1	1	1	1	1	1	1	1	1	1	1	8	7
Cluster_005253		756.819	0.565192	361000000	1.92784e+06	3.32022e+06	7365618	9996896	2.95591e+06	3.70119e+06	1.69419e+06	403000000	308000000	270000000	230000000	196000000	106000000	339000000		1	1	1	1	1	1	1	1	1	1	1	1	1	1	1	8	7
Cluster_018630		203.128	10.288	693215	1070000000	70500000	31400000	34300000	11600000	32400000	597874	137000000	73000000	134000000	191000000	8910419	3.13597e+06	45900000		1	1	1	1	1	1	1	1	1	1	1	1	1	1	1	8	7
Cluster_035359		315.05	7.70072	1.35655e+06	82600000	67600000	444000000	1190000000	3.49098e+06	3427845	24233.7	2921376		1.24026e+06	1.82156e+06		8441.68	1.57034e+06		1	1	1	1	1	1	1	1	1	0	1	1	0	1	1	8	5
Cluster_106252		907.323	7.12228		3.99678e+06	5.75277e+06	49900000	1.03984e+06				5307563	109000000	1440000000	178000000		4.39649e+06			0	1	1	1	1	0	0	0	1	1	1	1	0	1	0	5	4
Cluster_107167		927.184	7.04032		37835.9	8727.5	1650000000	144000000	317791	1005.56								11500000		0	1	1	1	1	1	1	0	0	0	0	0	0	0	1	6	1
Cluster_032401		299.019	9.8623	2041.81	3774109	7.19846e+06	181000000	1530000000	54800000	11500000	6908			2.03997e+06	2514686			11600000		1	1	1	1	1	1	1	1	0	0	1	1	0	0	1	7	4
Cluster_076301		563.234	5.6751	490147	4351263	2766699	3.23745e+06	11700000	167670				1560000000	168000000	45800000	413869	7369447	7002.33		1	1	1	1	1	1	0	0	0	1	1	1	1	1	1	7	5
Cluster_004484		688.831	0.565028	463000000	5.78468e+06	7.10893e+06	14200000	26300000	11800000	20800000	30500000	336000000	258000000	244000000	198000000	177000000	105000000	341000000		1	1	1	1	1	1	1	1	1	1	1	1	1	1	1	8	7
Cluster_021898		229.107	8.80129	1510000000	5574509	20700000	777915	3.63733e+06	29900000	47000000	491840	25200000	27600000	34600000	40100000	41400000	2.40308e+06	44700000		1	1	1	1	1	1	1	1	1	1	1	1	1	1	1	8	7
Cluster_069802		517.134	9.01542		9175584	28900000	834000000	874000000	19100000	10100000		3.68428e+06	4183627	3.82591e+06	1.76761e+06		91817.9	506147		0	1	1	1	1	1	1	0	1	1	1	1	0	1	1	7	5
Cluster_076074		561.233	9.54597	48435.9			1470000000	309000000	4693415	4188953		118424	1.29018e+06	531015	2.01851e+06			23300000		1	0	0	1	1	1	1	0	1	1	1	1	0	0	1	5	5
Cluster_018132		199.133	8.7667	1090000000	74900000	55100000	2.07936e+06	6522662	19700000	232000000	46900000	82100000	64600000	58400000	55500000	1.61309e+06	3722298	1.71705e+06		1	1	1	1	1	1	1	1	1	1	1	1	1	1	1	8	7
Cluster_089743		679.187	6.11609		1610000000	106000000	20400000	43600000	1.76059e+06	2.02688e+06			2.50529e+06	714693	416758			9494521		0	1	1	1	1	1	1	0	0	1	1	1	0	0	1	6	4
Cluster_088264		665.172	6.61393	6.14971e+06	461000000	195000000	797000000	276000000	20200000	12900000		644675	6638674	10300000	8315.1			44500000		1	1	1	1	1	1	1	0	1	1	1	1	0	0	1	7	5
Cluster_031047		290.933	0.501819	63100000	50300000	196000000	270000000	401000000	291000000	341000000	168000000	2.10374e+06	369690	589825	573729	108161	5642258	22400000		1	1	1	1	1	1	1	1	1	1	1	1	1	1	1	8	7
Cluster_012841		145.049	4.76281	36400000	10700000	7.59344e+06	327096	2.05166e+06	3.25958e+06	8006357	237000000	320000000	550000000	342000000	241000000	24700000	11800000	5.47428e+06		1	1	1	1	1	1	1	1	1	1	1	1	1	1	1	8	7
Cluster_051220		401.217	10.6794	1.84914e+06	1620000000	81800000	6.15329e+06	18900000	4.31225e+06	17300000		14600000	1.48949e+06	11600000	7597446	382708	232125	2.54545e+06		1	1	1	1	1	1	1	0	1	1	1	1	1	1	1	8	6
Cluster_045164		367.103	6.15187	16900000	1170000000	256000000	69400000	116000000	35500000	30900000	149944	40700000	23300000	17500000	9748118	100846	1.00175e+06	180000000		1	1	1	1	1	1	1	1	1	1	1	1	1	1	1	8	7
Cluster_072043		531.871	0.509705	42700000	24300000	201000000	258000000	333000000	254000000	620000000	26000000	3.18592e+06	3.45636e+06	3625619	4.02565e+06	7.85825e+06	8607379	8875843		1	1	1	1	1	1	1	1	1	1	1	1	1	1	1	8	7
Cluster_102564		841.239	6.07417		199000000	28200000	962000000	393000000	70300000	64700000			48100000	15700000	32908.7		164637	135000000		0	1	1	1	1	1	1	0	0	1	1	1	0	1	1	7	4
Cluster_076438		564.33	13.9146	950568	15900000	20800000	480611	61200000	5.26635e+06	22400000	1.1928e+06	368402	772751	3.55621e+06	11500000	1640000000	10000000	144000000		1	1	1	1	1	1	1	1	1	1	1	1	1	1	1	8	7
Cluster_076602		565.285	12.1547	144570	3894983	876845	178000000	1380000000	172000000	28600000		3.11303e+06	2479736	8392918	2706389	80705.2		2.33403e+06		1	1	1	1	1	1	1	0	1	1	1	1	1	0	1	7	6
Cluster_046323		373.128	8.54575	3.26802e+06	30500000	14900000	101000000	121000000	51100000	1.34639e+06	84573.1	61400000	274000000	499000000	615000000	901023	6.13042e+06	3.33652e+06		1	1	1	1	1	1	1	1	1	1	1	1	1	1	1	8	7
Cluster_103776		860.411	11.6424				109000000	633000000	671000000	359000000								306000000		0	0	0	1	1	1	1	0	0	0	0	0	0	0	1	4	1
Cluster_033119		303.014	12.7209	90793.9	52600000	40700000	1220000000	408000000	51800000	1.55857e+06										1	1	1	1	1	1	1	0	0	0	0	0	0	0	0	7	0
Cluster_027164		265.071	6.33183		3.83579e+06	10200000	1.82144e+06	2.28233e+06	358566	609425	1.41666e+06	7.71659e+06	1450000000	215000000	79700000	130377	13700000			0	1	1	1	1	1	1	1	1	1	1	1	1	1	0	7	6
Cluster_074200		547.166	5.03609	7184901	176000000	1560000000	7.9542e+06	5.07934e+06	662997	986293		4402984	10400000	1.57503e+06	404284		109458	3050687		1	1	1	1	1	1	1	0	1	1	1	1	0	1	1	8	5
Cluster_083106		619.165	7.68551		2.55346e+06	35500000	1310000000	353000000	23000000	24800000		6346015	1.62062e+06	5.27484e+06	9575222		159.813	3599640		0	1	1	1	1	1	1	0	1	1	1	1	0	1	1	7	5
Cluster_032775		300.998	6.89625	4.72026e+06	1160000000	433000000	19300000	40000000	3.57905e+06	1676837	729660	38200000	28000000	18000000	17000000	537242	238253			1	1	1	1	1	1	1	1	1	1	1	1	1	1	0	8	6
Cluster_083608		623.239	11.7738	869277	1.11545e+06		183000000	1560000000	7650183	5127750		758656	2.28841e+06	6.46516e+06	4890637		377726	23000000		1	1	0	1	1	1	1	0	1	1	1	1	0	1	1	7	5
Cluster_043122		355.212	13.024		5.41407e+06	1.48046e+06	295000000	1040000000	22100000	70000000		10300000	16400000	105000000	202000000	1.07277e+06	2.4367e+06	3913128		0	1	1	1	1	1	1	0	1	1	1	1	1	1	1	7	6
Cluster_065233		487.145	4.94277	404731	1570000000	186000000	1.02076e+06	630412	380766	1.41316e+06	1770907	192968	275560	250109				1.89309e+06		1	1	1	1	1	1	1	1	1	1	1	0	0	0	1	7	5
Cluster_051911		405.248	11.659		5056490		445000000	1290000000	11400000	5551064		695055	1.12782e+06	646796	2.11597e+06	368095	138418	47300000		0	1	0	1	1	1	1	0	1	1	1	1	1	1	1	6	6
Cluster_021841		229.061	8.13932	74600000	1170000000	253000000	20900000	81600000	55500000	99100000		1821189	794538	1.26215e+06			8.00068e+06	55800000		1	1	1	1	1	1	1	0	1	1	1	0	0	1	1	8	4
Cluster_005188		751.209	6.15719		914000000	832000000	989412	6.44257e+06	758033	658496		5.04959e+06	80361.4	2.00308e+06	7570.33			2.7037e+06		0	1	1	1	1	1	1	0	1	1	1	1	0	0	1	6	5
Cluster_042676		353.219	7.07462	635830									155000000	1340000000	260000000	246087	6311141			1	0	0	0	0	0	0	0	0	1	1	1	1	1	0	2	4
Cluster_074966		552.857	0.565317	723000000	48800000	39700000	13700000	22000000	5044038	5159418	20600000	254000000	179000000	173000000	132000000	141000000	79000000	370000000		1	1	1	1	1	1	1	1	1	1	1	1	1	1	1	8	7
Cluster_040621		343.102	4.30752	795000000	475000000	86600000	18700000	17100000	9659725	23400000	4820156	263000000	25500000	21600000	16300000	158043	3961698	9655508		1	1	1	1	1	1	1	1	1	1	1	1	1	1	1	8	7
Cluster_030376		286.165	7.48442	10400000	1180000000	524000000		7235760	14700000	9444206		6.18049e+06	2.27872e+06	1.08925e+06				1053617		1	1	1	0	1	1	1	0	1	1	1	0	0	0	1	6	4
Cluster_076878		567.28	12.4876	200445	2.30619e+06	627884	9636749	1640000000	29800000	36100000		6.61827e+06	7157853	4281445	19600000	34324.1	368650	46600000		1	1	1	1	1	1	1	0	1	1	1	1	1	1	1	8	6
Cluster_112897		1073.5	12.2094		3.7758e+06	819827	64200000	1640000000	37100000	6.56939e+06										0	1	1	1	1	1	1	0	0	0	0	0	0	0	0	6	0
Cluster_040844		343.212	8.69388		14000000	701000000	8664896	3818803	59000000	9986761		538000000	202000000	119000000	91900000	4.37175e+06	7197906	77100000		0	1	1	1	1	1	1	0	1	1	1	1	1	1	1	7	6
Cluster_108044		945.454	9.99133				1310000000	437000000	1571950	1.01515e+06								9871222		0	0	0	1	1	1	1	0	0	0	0	0	0	0	1	4	1
Cluster_067157		499.124	8.64846	256202	522000000	844000000	137000000	137000000	53200000	25000000		8434806	6.48209e+06	10100000	5.6328e+06			18800000		1	1	1	1	1	1	1	0	1	1	1	1	0	0	1	7	5
Cluster_043129		355.212	13.554		43700000	652385	4802958	1370000000	27500000	76100000				2170460	224000000	854281	2.02923e+06	5469455		0	1	1	1	1	1	1	0	0	0	1	1	1	1	1	7	4
Cluster_096365		752.389	12.7835				6.95567e+06	1580000000	103000000	36200000	108840		1.00055e+06	2.54974e+06	12000000	1.37284e+06	434122	1.34294e+06		0	0	0	1	1	1	1	1	0	1	1	1	1	1	1	5	6
Cluster_052883		411.311	15.3013	972235	647800	1.11669e+06	479126	913046	1600000000	135000000	640533	1.19337e+06	542999	465315	476507	2224454	1.1283e+06	681546		1	1	1	1	1	1	1	1	1	1	1	1	1	1	1	8	7
Cluster_006782		929.459	13.0544						1660000000	79700000					4.15991e+06	22222.6		18800000		0	0	0	0	0	1	1	0	0	0	0	1	1	0	1	2	3
Cluster_074187		547.144	9.91228	4835618	1744.26	12314.9	215000000	1480000000	15100000	2914834		2047101	3.86867e+06	2.93208e+06	8954018		21692.7	17800000		1	1	1	1	1	1	1	0	1	1	1	1	0	1	1	8	5
Cluster_058315		445.113	7.53681		1550000000	150000000	2.78008e+06	9609587	1.60503e+06	1.62109e+06	171606	13100000	5.14487e+06		2.82748e+06	40720.4	542202	3244329		0	1	1	1	1	1	1	1	1	1	0	1	1	1	1	7	6
Cluster_101687		827.245	4.31957	14800000	1390000000	336000000	508095	507691	59904.1	262521		775994	68459.2	89329.1						1	1	1	1	1	1	1	0	1	1	1	0	0	0	0	7	3
Cluster_102102		833.393	11.4178					541000000	855000000	340000000								457000000		0	0	0	0	1	1	1	0	0	0	0	0	0	0	1	3	1
Cluster_030654		287.222	12.8668	570955			4.15708e+06	129000000		47200000	273801	645664		222000000	1330000000	2568608	10200000	1.57739e+06		1	0	0	1	1	0	1	1	1	0	1	1	1	1	1	5	6
Cluster_074277		547.238	7.7384	184921	34200000	691265	1.84368e+06	816.603					674991	252000000	1440000000	521749	4479687	184281		1	1	1	1	1	0	0	0	0	1	1	1	1	1	1	6	5
Cluster_005916		831.226	5.77592		1630000000	53000000	10700000	6882342	1.37466e+06	865425			13100000	13900000	2.92964e+06		88097.5	4757188		0	1	1	1	1	1	1	0	0	1	1	1	0	1	1	7	4
Cluster_060478		457.243	12.58	837578	2826151	40376.3	14200000	1.61341e+06		337421		31400000	1080000000	478000000	107000000	10700000	8753437	7167549		1	1	1	1	1	0	1	0	1	1	1	1	1	1	1	7	6
Cluster_109498		977.421	11.9423				6.48149e+06	1720000000	418865	1.07779e+06				481502				684515		0	0	0	1	1	1	1	0	0	0	1	0	0	0	1	4	2
Cluster_032080		297.087	7.33499	132000000	81200000	31200000	507000000	804000000	107000000	64100000	111272	349254	1.80953e+06	377226	133228	162177	31385.7	16300000		1	1	1	1	1	1	1	1	1	1	1	1	1	1	1	8	7
Cluster_017451		193.05	6.45882	26100000	2.96107e+06	811404	327040	705812	2580.41		272602	197000000	981000000	365000000	152000000	3744919	4651834	596375		1	1	1	1	1	1	0	1	1	1	1	1	1	1	1	7	7
Cluster_040828		343.212	9.69323	1.12223e+06	46664.5	3.0304e+06	20100000	6505239	33000000	40000000		92800000	938000000	287000000	296000000	9391127	15900000	647598		1	1	1	1	1	1	1	0	1	1	1	1	1	1	1	8	6
Cluster_016975		189.076	5.38127	1710000000	6.54732e+06		103043	547210	289678	225401	1.35146e+06	1.24989e+06	3.39443e+06	1.38721e+06	5312689	360959	116684	3.51684e+06		1	1	0	1	1	1	1	1	1	1	1	1	1	1	1	7	7
Cluster_002117		517.219	11.7551	10106.2	558002	1.24611e+06		1.62332e+06	15537.7			396667	1.42384e+06	439000000	1280000000	942264	9454232	2.93654e+06		1	1	1	0	1	1	0	0	1	1	1	1	1	1	1	6	6
Cluster_026088		257.175	13.0144	54800000	43800000	78000000	471000000	33600000	30700000	205000000	41600000	338000000	229000000	88700000	55700000	52500000	45400000	51400000		1	1	1	1	1	1	1	1	1	1	1	1	1	1	1	8	7
Cluster_035922		317.16	7.99158	133000000	753000000	77900000		796024	8358289	15000000	248622	464000000	106000000	59900000	79600000	24600000	2.76731e+06	8962485		1	1	1	0	1	1	1	1	1	1	1	1	1	1	1	7	7
Cluster_068679		509.165	6.78963	3.46275e+06	2.11724e+06	66537.3	97438.8	251508	84323.1	206184		13500000	1370000000	283000000	44300000	365711	4999989	1.9925e+06		1	1	1	1	1	1	1	0	1	1	1	1	1	1	1	8	6
Cluster_096567		755.218	8.63105				1210000000	482000000	4.36467e+06	3083238		1.08431e+06	1.06369e+06	3765912	11300000			15700000		0	0	0	1	1	1	1	0	1	1	1	1	0	0	1	4	5
Cluster_080784		599.251	13.1894				11400000	1270000000	97600000	307000000		801197	2186582	13300000	19900000		1763.56			0	0	0	1	1	1	1	0	1	1	1	1	0	1	0	5	4
Cluster_114050		1115.47	12.0821		5.04188e+06	2.82977e+06	427000000	889000000	322000000	73600000										0	1	1	1	1	1	1	0	0	0	0	0	0	0	0	6	0
Cluster_016135		181.122	8.13933	1450000000	1.47854e+06	1.13908e+06		1.01325e+06	8.34838e+06	189000000	30100000	6.77614e+06	11200000	7.85252e+06	7.5582e+06	327074	776473	3.03858e+06		1	1	1	0	1	1	1	1	1	1	1	1	1	1	1	7	7
Cluster_010717		103.039	2.25267	4421143	6281177	4252385	623365	1.88824e+06	9989969	32800000	427000000	328000000	335000000	308000000	232000000	28600000	16000000	30300000		1	1	1	1	1	1	1	1	1	1	1	1	1	1	1	8	7
Cluster_106381		909.372	4.75413	1710000000									3.49273e+06							1	0	0	0	0	0	0	0	0	1	0	0	0	0	0	1	1
Cluster_001877		501.321	12.0591		379829		15900000	29300000	1.1604e+06	2694418	61365	49300000	99000000	602000000	912000000	4.77916e+06	4699938			0	1	0	1	1	1	1	1	1	1	1	1	1	1	0	6	6
Cluster_043768		359.098	4.53696	11800000	701000000	193000000	12600000	16600000	3.08248e+06	2091117	3.38664e+06	114000000	437000000	149000000	72200000	1.08935e+06	6.54003e+06	12700000		1	1	1	1	1	1	1	1	1	1	1	1	1	1	1	8	7
Cluster_005615		800.845	0.560527	3.27261e+06		1.37496e+06	8533836	23500000	11300000	10400000	8534403	344000000	382000000	409000000	414000000	94800000	58800000	22600000		1	0	1	1	1	1	1	1	1	1	1	1	1	1	1	7	7
Cluster_106486		911.448	12.9887				1.67877e+06	1350000000	230000000	130000000	170074							68535.4		0	0	0	1	1	1	1	1	0	0	0	0	0	0	1	4	2
Cluster_032433		299.077	4.67503	1340000000	66100000	18500000	805160	1.59785e+06	321834	301025	9107721	233000000	18900000	14700000	8868171		529196	2983002		1	1	1	1	1	1	1	1	1	1	1	1	0	1	1	8	6
Cluster_019644		211.097	5.25888	1690000000	7532025	4.25208e+06	1254510	2.02196e+06	950932	991514			532646	899938	940910		146892	2.8609e+06		1	1	1	1	1	1	1	0	0	1	1	1	0	1	1	8	4
Cluster_000020		445.864	7.72729	4.13113e+06	265000000	1420000000	4.25586e+06	3.49362e+06	867960	1.6658e+06								8718244		1	1	1	1	1	1	1	0	0	0	0	0	0	0	1	7	1
Cluster_029854		283.103	0.727387	1480000000	57000000	77200000	11400000	23600000	12400000	11100000	3553315	4.46603e+06	9643263	7.67652e+06	6686890	439325	9840839	95700000		1	1	1	1	1	1	1	1	1	1	1	1	1	1	1	8	7
Cluster_035408		315.087	11.6831									12900000	1130000000	360000000	198000000	1.33696e+06	2.43842e+06			0	0	0	0	0	0	0	0	1	1	1	1	1	1	0	1	5
Cluster_031186		291.144	6.33763	1180000000	26100000	4652785	629138	1.12957e+06	5.95312e+06	24800000	8.2701e+06	250000000	101000000	59700000	36300000	1.69874e+06	60724.5	1.50339e+06		1	1	1	1	1	1	1	1	1	1	1	1	1	1	1	8	7
Cluster_098429		779.302	9.03944		1690000000	9917578							943111		1.39551e+06					0	1	1	0	0	0	0	0	0	1	0	1	0	0	0	2	2
Cluster_007252		977.291	4.34786	1660000000	35800000	4225557						668758								1	1	1	0	0	0	0	0	1	0	0	0	0	0	0	3	1
Cluster_084550		631.332	12.982		329825		32800000	109000000	26800000	1.61156e+06		30300000	38800000	411000000	1040000000	3.86993e+06	7272182	16300000		0	1	0	1	1	1	1	0	1	1	1	1	1	1	1	6	6
Cluster_110122		993.43	10.3999				38200000	1650000000	4.63035e+06	3.70413e+06								21000000		0	0	0	1	1	1	1	0	0	0	0	0	0	0	1	4	1
Cluster_037790		327.217	11.6339				667000000	25700000	9391250	72500000		658195	432000000	391000000	92900000	1.8572e+06	4.34581e+06	28400000		0	0	0	1	1	1	1	0	1	1	1	1	1	1	1	5	6
Cluster_029565		281.102	6.43749	6.4387e+06			3623359	789242	416226	1745127	23271.8	18200000	12600000	517000000	1130000000	117385		404977		1	0	0	1	1	1	1	1	1	1	1	1	1	0	1	5	7
Cluster_110490		1002.47	12.2826				8416872	1090000000	512000000	78500000								17600000		0	0	0	1	1	1	1	0	0	0	0	0	0	0	1	4	1
Cluster_013043		147.029	1.214	43600000	5.08861e+06	2.48508e+06	641589	453301	507188	1.83087e+06	456000000	361000000	297000000	240000000	275000000	6.1012e+06	5811511	17600000		1	1	1	1	1	1	1	1	1	1	1	1	1	1	1	8	7
Cluster_076295		563.212	8.6971	654373	124000000	1500000000	7123307	15700000	754657	469183		1.28195e+06	2.65007e+06	12600000	18700000		152643	4.81577e+06		1	1	1	1	1	1	1	0	1	1	1	1	0	1	1	8	5
Cluster_008910		1208.33	6.48612		26000000	1650000000	4.34452e+06	3196217												0	1	1	1	1	0	0	0	0	0	0	0	0	0	0	4	0
Cluster_051082		401.108	4.76179	1140000000	288000000	109000000	69000000	38300000	4639666	7302723	2.69607e+06	8136107	3.01824e+06	6.29621e+06	6.61068e+06		3439499	66700000		1	1	1	1	1	1	1	1	1	1	1	1	0	1	1	8	6
Cluster_020349		217.107	13.5891	117597			771000000	724000000	3769236	35500000		6.43883e+06	18400000	90600000	34900000	841482	577460	860353		1	0	0	1	1	1	1	0	1	1	1	1	1	1	1	6	6
Cluster_021682		227.128	12.2674		76836.2	3415.91	897000000	97600000	80700000	466000000		117533	5.79915e+06	118000000	20000000	677504	1.70234e+06	52100000		0	1	1	1	1	1	1	0	1	1	1	1	1	1	1	7	6
Cluster_069232		513.181	5.58568	662366	1140000000	508000000	919761	3.39375e+06	8.05665e+06	10500000	587464	1.558e+06	5287486	1.46284e+06	1.36513e+06			6348227		1	1	1	1	1	1	1	1	1	1	1	1	0	0	1	7	6
Cluster_029492		281.056	9.46943	5809505	1230000000	354000000	27700000	7.33307e+06	4048460	4891518	27182.6	539731	10300000	34200000	5963919		487846	2.83654e+06		1	1	1	1	1	1	1	1	1	1	1	1	0	1	1	8	6
Cluster_015843		179.07	7.06017	697768					137560	543889	96817.1	30300000	808000000	723000000	117000000	650050	9769336	179028		1	0	0	0	0	1	1	1	1	1	1	1	1	1	1	4	7
Cluster_013897		161.023	5.60762	3580104	549335	12100000	142568	168822			146865	1350000000	93800000	111000000	108000000	1.09412e+06	40700000	754317		1	1	1	1	1	0	0	1	1	1	1	1	1	1	1	6	7
Cluster_017495		193.076	6.184	25813.1	2.86872e+06	5036744	1210000000	400000000	23100000	23200000	86850.7	3.58811e+06	3.05708e+06	2.46288e+06	1.28442e+06			20400000		1	1	1	1	1	1	1	1	1	1	1	1	0	0	1	7	6
Cluster_036999		324.181	9.76805		1340000000	258000000	4.36018e+06		1.85753e+06	4481474	21090.4	20000000	20500000	12200000	14100000	510373	721760	1522569		0	1	1	1	0	1	1	1	1	1	1	1	1	1	1	6	7
Cluster_088292		665.172	6.77106		46100000	250000000	994000000	300000000	23300000	12400000		3.64228e+06	21500000	27400000	268042			11700000		0	1	1	1	1	1	1	0	1	1	1	1	0	0	1	6	5
Cluster_015762		179.034	5.88098			5353300	8576.31			15132.8		1670000000	6.45057e+06	773164	268337	11156.7	12600000	183463		0	0	1	1	0	0	1	0	1	1	1	1	1	1	1	4	6
Cluster_081650		607.202	9.06246	843702			115000000	3.39138e+06	61751.3	218216		919972	3.51393e+06	233000000	1320000000	137195	8137807	6.50263e+06		1	0	0	1	1	1	1	0	1	1	1	1	1	1	1	6	6
Cluster_014540		166.05	5.27089	312680			54233		530281	500301			764000000	841000000	68300000			180981		1	0	0	1	0	1	1	0	0	1	1	1	0	0	1	4	4
Cluster_017854		197.081	5.48145	1.34964e+06	580893		90068.2			413091	3857172	24900000	1350000000	234000000	56500000	3.51764e+06	787342	16165.7		1	1	0	1	0	0	1	1	1	1	1	1	1	1	1	5	7
Cluster_092779		711.25	6.23914		36900000	11500000	260754		147232			4657632	868000000	714000000	38700000		4439766	754873		0	1	1	1	0	1	0	0	1	1	1	1	0	1	1	5	5
Cluster_104175		867.421	13.2903					1470000000	166000000	40200000								5.49608e+06		0	0	0	0	1	1	1	0	0	0	0	0	0	0	1	3	1
Cluster_098847		785.192	7.88109		1.62566e+06	904755	723000000	943000000	3.46042e+06	1.25943e+06		655.776						15900000		0	1	1	1	1	1	1	0	1	0	0	0	0	0	1	6	2
Cluster_067802		503.158	13.1535		286000000	12900000	234000000	720000000	358000000	54600000			1.70318e+06	1.40897e+06	3.90064e+06					0	1	1	1	1	1	1	0	0	1	1	1	0	0	0	6	3
Cluster_041255		345.191	12.2591	12300000	1390000000	186000000	29000000	8229769			58940.6	7.12269e+06	15700000	16100000	4332558		118158	766854		1	1	1	1	1	0	0	1	1	1	1	1	0	1	1	6	6
Cluster_022812		235.118	5.72721	572000000	59700000	68400000	3.12316e+06	6.42701e+06	3.11852e+06	22400000		22300000	102000000	610000000	195000000	1.99752e+06		936656		1	1	1	1	1	1	1	0	1	1	1	1	1	0	1	7	6
Cluster_015086		172.097	5.95451	1590000000	3.67761e+06	454914	339124	1.18858e+06	1.25393e+06	2.32604e+06	1.94367e+06	19300000	18000000	15000000	13200000	156197	783138	15600000		1	1	1	1	1	1	1	1	1	1	1	1	1	1	1	8	7
Cluster_042963		355.103	5.7414	3.90427e+06	16700000	1540000000	29700000	31800000	6808077	3.32679e+06	762760	13600000	8316649	4.21335e+06	8820180	555497	658601	65900000		1	1	1	1	1	1	1	1	1	1	1	1	1	1	1	8	7
Cluster_062514		469.316	13.0488				256000000	1310000000	12200000	64400000			112325	9899526	15600000	278146	1.00737e+06			0	0	0	1	1	1	1	0	0	1	1	1	1	1	0	5	4
Cluster_052744		411.147	13.0973		5478999	4043641	1.83161e+06	1110000000	54400000	39400000				3.2774e+06	441000000	4.27695e+06	7407143	126000000		0	1	1	1	1	1	1	0	0	0	1	1	1	1	1	7	4
Cluster_004297		675.192	7.71404		721000000	889000000	12600000	28600000	5.72932e+06	4.40271e+06		46677.4	37097.5					10100000		0	1	1	1	1	1	1	0	1	1	0	0	0	0	1	6	3
Cluster_072420		535.165	4.41375	376000000	944000000	329000000		376668	269264	244866	19554	6651674	2.6524e+06	1.2431e+06				1.9564e+06		1	1	1	0	1	1	1	1	1	1	1	0	0	0	1	6	5
Cluster_077036		569.198	4.28841	1590000000	9224618							48300000	9469496	4034679	3112316		608096	451327		1	1	0	0	0	0	0	0	1	1	1	1	0	1	1	3	5
Cluster_067250		499.254	13.0117		555025	143950	53816.8	84800000	3.05243e+06	7.79262e+06		1.42318e+06	4015429	37900000	1500000000	24100000	567632			0	1	1	1	1	1	1	0	1	1	1	1	1	1	0	7	5
Cluster_109848		986.487	12.5903				2.69379e+06	675000000	775000000	206000000								17400000		0	0	0	1	1	1	1	0	0	0	0	0	0	0	1	4	1
Cluster_065346		487.254	8.14216	1460000000	51300000	15400000				81400000	2.36884e+06	2.77911e+06	615668	7567183	33100000	194420	134690			1	1	1	0	0	0	1	1	1	1	1	1	1	1	0	5	6
Cluster_098917		785.38	11.4138					781000000	679000000	195000000								321000000		0	0	0	0	1	1	1	0	0	0	0	0	0	0	1	3	1
Cluster_071563		529.134	8.75755	19177.7	349000000	980000000	112000000	133000000	41600000	18600000		7167007	3.41459e+06	3539512	5183154		114188	11000000		1	1	1	1	1	1	1	0	1	1	1	1	0	1	1	8	5
Cluster_092582		709.27	6.63878		9052482		3.0636e+06	2604376		168914			1060000000	501000000	75700000		1.07238e+06	581661		0	1	0	1	1	0	1	0	0	1	1	1	0	1	1	5	4
Cluster_030102		285.061	6.20151							277678	114000000	575000000	527000000	310000000	126000000					0	0	0	0	0	0	1	1	1	1	1	1	0	0	0	1	5
Cluster_088276		665.172	6.77106	98729.5	46700000	249000000	994000000	299000000	23300000	12400000		2663859	12000000	9274907	268042			11700000		1	1	1	1	1	1	1	0	1	1	1	1	0	0	1	7	5
Cluster_054154		419.228	12.7119	161174	13900000	14600000	252000000	1340000000	6200459	11300000		1963381	2.25142e+06	1.68463e+06	7078652	668242	473201	62400000		1	1	1	1	1	1	1	0	1	1	1	1	1	1	1	8	6
Cluster_079116		585.327	13.6897	2.38814e+06	1.67006e+06	1.98807e+06	1.87949e+06	863936	5115896	502115	3386538	2.4478e+06	4466365	113000000	1470000000	38500000	32700000	40000000		1	1	1	1	1	1	1	1	1	1	1	1	1	1	1	8	7
Cluster_020733		221.008	7.44743	35400000	1430000000	152000000	3.62702e+06	4.27904e+06	11500000	4.34955e+06		2303330	450221					4.76588e+06		1	1	1	1	1	1	1	0	1	1	0	0	0	0	1	7	3
Cluster_033677		305.16	7.42086	3.89408e+06	581000000	17900000		4581833	9310750	35800000		650000000	102000000	95000000	109000000	35300000	2719423	7.10879e+06		1	1	1	0	1	1	1	0	1	1	1	1	1	1	1	7	6
Cluster_059429		451.218	4.92892		1210000000	405000000	973567	1.38667e+06	406680	382132		2225.98	25000000	2.12486e+06	483865		51884	15100000		0	1	1	1	1	1	1	0	1	1	1	1	0	1	1	7	5
Cluster_005330		766.853	0.56153	1.73434e+06		4781.76	3495148	6.68572e+06	6.94966e+06	16800000		357000000	365000000	407000000	385000000	92700000	53100000	20400000		1	0	1	1	1	1	1	0	1	1	1	1	1	1	1	7	6
Cluster_033276		303.144	7.21476	964000000	183000000	4.83928e+06		1.50503e+06	3.52221e+06	14000000	11600000	302000000	47000000	47100000	51400000	9744740	2130051	1.42994e+06		1	1	1	0	1	1	1	1	1	1	1	1	1	1	1	7	7
Cluster_023716		242.079	0.623254	1480000000	38000000	30200000	3.702e+06	7625140	3187422	9565007	3.33609e+06	8.24824e+06	2.77501e+06	4519892	4471600	40400000	1.53793e+06	132000000		1	1	1	1	1	1	1	1	1	1	1	1	1	1	1	8	7
Cluster_110743		1007.68	12.4597								96391.2			56200000	1580000000					0	0	0	0	0	0	0	1	0	0	1	1	0	0	0	0	3
Cluster_062672		471.129	8.68635	1.04277e+06	573000000	880000000	118000000	15600000	4618689	9699780		2.45961e+06	6623310	11300000	13500000	458759	103705	81400000		1	1	1	1	1	1	1	0	1	1	1	1	1	1	1	8	6
Cluster_023521		241.071	4.63982	434000000	74200000	25100000	268745	669718	299444	1.09882e+06	270000000	230000000	224000000	236000000	138000000	1.1138e+06	17300000	2.91345e+06		1	1	1	1	1	1	1	1	1	1	1	1	1	1	1	8	7
Cluster_071929		531.222	10.1403	15530.2	93219.9		192000000	1420000000	10700000	6047872		2233784	2.43285e+06	1.40727e+06	172997	379.396	103047	3.05807e+06		1	1	0	1	1	1	1	0	1	1	1	1	1	1	1	7	6
Cluster_000023		445.994	12.4756			317332	16900000			2.50623e+06		145000000	1060000000	248000000	149000000	14700000	8652755	2.63713e+06		0	0	1	1	0	0	1	0	1	1	1	1	1	1	1	4	6
Cluster_064893		485.144	10.9287	84570.8	696076	767087	62000000	1510000000	19900000	25100000		3.82394e+06	2.42739e+06	1.92662e+06	2.25419e+06		65224.9	109771		1	1	1	1	1	1	1	0	1	1	1	1	0	1	1	8	5
Cluster_108862		964.447	12.9372						1480000000	155000000								342000000		0	0	0	0	0	1	1	0	0	0	0	0	0	0	1	2	1
Cluster_067771		503.14	4.31207	4260134	1090000000	509000000	9988297	12400000	1.53374e+06	829862		1.50522e+06	898405	525147				3.32091e+06		1	1	1	1	1	1	1	0	1	1	1	0	0	0	1	7	4
Cluster_111420		1027.5	12.8591				149853	21700000	1380000000	232000000								1918859		0	0	0	1	1	1	1	0	0	0	0	0	0	0	1	4	1
Cluster_099992		801.26	7.9408			1441667	94600000	88400000	1.17119e+06	800105			6.49921e+06	1000000000	429000000	70814.7	2.89458e+06	1.13412e+06		0	0	1	1	1	1	1	0	0	1	1	1	1	1	1	6	5
Cluster_058931		448.096	7.42195		7778993	4267257	1320000000	272000000	12300000	1.42462e+06		1.67112e+06	1678641	1.49746e+06	1.05415e+06		12167.8	87000000		0	1	1	1	1	1	1	0	1	1	1	1	0	1	1	7	5
Cluster_028452		273.134	8.35074	37300000	703000000	24900000		370531	11100000	43900000	459637	511000000	62900000	125000000	74100000	29300000	4.47418e+06	21700000		1	1	1	0	1	1	1	1	1	1	1	1	1	1	1	7	7
Cluster_021750		228.054	0.654329	1460000000	58600000	38200000	5217966	14600000	8532736	11100000		5915822	6018803	5102943	4624143	123581	5.22956e+06	11300000		1	1	1	1	1	1	1	0	1	1	1	1	1	1	1	8	6
Cluster_074065		545.295	12.7258		639946		24700000	1958.3	61931.7	3341868		825659	351000000	1030000000	207000000	5896156	8239180	20300000		0	1	0	1	1	1	1	0	1	1	1	1	1	1	1	6	6
Cluster_021261		225.076	4.46109	160000000	1.78066e+06	1.01739e+06	207038	133672			35700000	462000000	357000000	325000000	279000000	315426	23800000	409444		1	1	1	1	1	0	0	1	1	1	1	1	1	1	1	6	7
Cluster_015395		175.06	4.76452	1100000000	236000000	121000000	4345338	9880303	1362605	780656	16900000	33700000	46700000	29200000	19200000	128824	482031	49200000		1	1	1	1	1	1	1	1	1	1	1	1	1	1	1	8	7
Cluster_074865		551.306	12.0263		2.28349e+06	1.44463e+06	8212015	1570000000	2.17031e+06	2.60745e+06		2989378	3.81289e+06	15300000	12500000	362965	247466	28200000		0	1	1	1	1	1	1	0	1	1	1	1	1	1	1	7	6
Cluster_058948		448.181	5.79721	1.80455e+06	33700000	1320000000	25700000	18800000	643693	2.17356e+06		1.28173e+06	151000000	43900000	16600000		4983.62	12600000		1	1	1	1	1	1	1	0	1	1	1	1	0	1	1	8	5
Cluster_107403		931.439	11.2822		10400000	15100000	122000000	1250000000	182000000	33600000										0	1	1	1	1	1	1	0	0	0	0	0	0	0	0	6	0
Cluster_038254		329.233	11.9724				1070000000	272000000	17400000	71300000			5.78841e+06	165000000	17800000	204344	349960	21000000		0	0	0	1	1	1	1	0	0	1	1	1	1	1	1	5	5
Cluster_065420		487.342	13.3801	462479		869.138	942408	7.0354e+06	1.9887e+06	45400000		147000000	191000000	659000000	554000000	10500000	17300000	2.43371e+06		1	0	1	1	1	1	1	0	1	1	1	1	1	1	1	7	6
Cluster_009778		1359.42	4.4685		540000000	1080000000														0	1	1	0	0	0	0	0	0	0	0	0	0	0	0	2	0
Cluster_042277		351.202	6.89588	1520000000	3.38828e+06	4.83458e+06	12500000	2.39151e+06	298730	7244858		2.03e+06	29600000	18400000	13600000		688.566	1987052		1	1	1	1	1	1	1	0	1	1	1	1	0	1	1	8	5
Cluster_089547		677.213	0.716493	18500000							56200000	1420000000	48200000	42400000	31200000		6070391	24000000		1	0	0	0	0	0	0	1	1	1	1	1	0	1	1	2	6
Cluster_098509		780.307	7.35158		239000000	1270000000	68400000	3.2952e+06	65696.2	123660	237686	5993906	12700000	13300000				464723		0	1	1	1	1	1	1	1	1	1	1	0	0	0	1	6	5
Cluster_021680		227.128	12.1507	6.71097e+06	30100000	7.99025e+06	800000000	82900000	97800000	414000000	5.43076e+06	25700000	30800000	90900000	14200000	5.23446e+06	4938607	54900000		1	1	1	1	1	1	1	1	1	1	1	1	1	1	1	8	7
Cluster_108459		955.437	12.2562		19700000	27700000	297000000	669000000	577000000	17400000	912174							102000000		0	1	1	1	1	1	1	1	0	0	0	0	0	0	1	6	2
Cluster_029043		277.217	14.2273					875440	356000000	1240000000			276281	1.02457e+06	3069616	7106904	1.15161e+06	116000000		0	0	0	0	1	1	1	0	0	1	1	1	1	1	1	4	5
Cluster_038887		333.112	12.1964	117829	28500000	46100000	16300000	573000000	513000000	422000000				6.37437e+06						1	1	1	1	1	1	1	0	0	0	1	0	0	0	0	7	1
Cluster_087776		659.474	12.3661				254000000	1260000000	3.66442e+06	31000000				13000000	47600000					0	0	0	1	1	1	1	0	0	0	1	1	0	0	0	4	2
Cluster_031489		293.124	5.48871	133303	643877			86936.3	7840.01		1.56617e+06	6337958	396000000	983000000	213000000	3.40217e+06		66199.5		1	1	0	0	1	1	0	1	1	1	1	1	1	0	1	4	7
Cluster_110460		1001.48	12.0128				15400000	1560000000	5394595	1697627					25400000			202000000		0	0	0	1	1	1	1	0	0	0	0	1	0	0	1	4	2
Cluster_030616		287.186	10.7893		1440000000	161000000			1.1406e+06	3.03987e+06		2.34383e+06	38071	52883.3				722903		0	1	1	0	0	1	1	0	1	1	1	0	0	0	1	4	4
Cluster_014282		163.039	5.44157		15300000	59400000	713462	1.29606e+06	92549.5	249543	1.91111e+06	573000000	310000000	350000000	283000000	8172252	35500000	2.71915e+06		0	1	1	1	1	1	1	1	1	1	1	1	1	1	1	7	7
Cluster_111247		1022.52	12.6726				144000000	1340000000	102000000	19100000								17080.3		0	0	0	1	1	1	1	0	0	0	0	0	0	0	1	4	1
Cluster_040834		343.212	12.4456	118633	1000000000	488000000	46600000	3.28551e+06	22297.5	40507.9	1.06057e+06	53400000		7.82708e+06	298507	66388.2	217060	3.14781e+06		1	1	1	1	1	1	1	1	1	0	1	1	1	1	1	8	6
Cluster_032968		301.165	11.5472	4.42806e+06	1130000000	141000000	5.06659e+06	16000000	9296745	61700000	691276	109000000	43300000	35800000	36900000	3138470	3.65437e+06	13300000		1	1	1	1	1	1	1	1	1	1	1	1	1	1	1	8	7
Cluster_097836		771.177	7.90329		3.63401e+06	3.56102e+06	391000000	1190000000	8737255	5.65115e+06		1.24721e+06	3873.76					5878423		0	1	1	1	1	1	1	0	1	1	0	0	0	0	1	6	3
Cluster_088291		665.192	4.52855	3.78284e+06	1000000000	590000000	1.70388e+06	2.08768e+06	57169.7									118931		1	1	1	1	1	1	0	0	0	0	0	0	0	0	1	6	1
Cluster_038219		329.233	13.0018	44968.9	1.83772e+06	3.35874e+06	105000000	589000000	10100000	82300000	53631.3	7343033	25200000	213000000	558000000	4679079	7085698			1	1	1	1	1	1	1	1	1	1	1	1	1	1	0	8	6
Cluster_104278		869.437	12.619				3.79766e+06	1460000000	86400000	46400000					121015			4343693		0	0	0	1	1	1	1	0	0	0	0	1	0	0	1	4	2
Cluster_054059		419.134	8.77272		15000000	7710409	776164						431897	286000000	1290000000	159390	10400000			0	1	1	1	0	0	0	0	0	1	1	1	1	1	0	4	4
Cluster_009038		1226.37	4.17585		1470000000	126000000														0	1	1	0	0	0	0	0	0	0	0	0	0	0	0	2	0
Cluster_026722		261.134	8.50525	2.11348e+06	901000000	116000000	3.72966e+06	7.24795e+06	8.04618e+06	11400000	267107	199000000	98700000	112000000	99600000	37200000	953864	4.18227e+06		1	1	1	1	1	1	1	1	1	1	1	1	1	1	1	8	7
Cluster_080422		597.123	6.37999	1.27949e+06	457000000	999000000	43600000	64100000	14000000	16500000		2373.27						12500000		1	1	1	1	1	1	1	0	1	0	0	0	0	0	1	7	2
Cluster_114242		1123.48	12.8633				17500000	83300000	1410000000	84600000										0	0	0	1	1	1	1	0	0	0	0	0	0	0	0	4	0
Cluster_054055		419.134	8.34366	14293.3		429255		486297				508840	4973928	1310000000	273000000	11307.1	7.47846e+06	273365		1	0	1	0	1	0	0	0	1	1	1	1	1	1	1	4	6
Cluster_004463		686.728	8.11157				30700000	3.36639e+06				2.31175e+06	112000000	1310000000	140000000	264995	4159403			0	0	0	1	1	0	0	0	1	1	1	1	1	1	0	3	5
Cluster_100324		807.234	6.94489		568000000	989000000	3264328	11600000	735300	904031		367357	7.48848e+06	11600000				4663231		0	1	1	1	1	1	1	0	1	1	1	0	0	0	1	6	4
Cluster_031902		295.191	13.7483		190814	284251	2536243	651000000	12900000	70000000				435874	849000000	6.47517e+06	9628070			0	1	1	1	1	1	1	0	0	0	1	1	1	1	0	7	3
Cluster_042951		355.103	4.76168	1190000000	165000000	93000000	68100000	36100000	4632623	6.99485e+06	2.16169e+06	10400000	8627175	5793606	5311588	197429	868750	63900000		1	1	1	1	1	1	1	1	1	1	1	1	1	1	1	8	7
Cluster_005959		834.839	0.561736	109839		97492.7	3.22208e+06	3.93335e+06	4829338	28700000	131499	341000000	366000000	366000000	393000000	82000000	46500000	11700000		1	0	1	1	1	1	1	1	1	1	1	1	1	1	1	7	7
Cluster_097332		764.154	7.8931			30245	5.66003e+06	2.53652e+06	4349.44				1560000000	19100000	3595046		328453	491204		0	0	1	1	1	1	0	0	0	1	1	1	0	1	1	5	4
Cluster_033063		302.065	2.60581		1210000000	346000000	222567	1.24979e+06	146806	91072.2	1.37491e+06	7625604	9760785	4.09474e+06	1.81014e+06		106135	3.66786e+06		0	1	1	1	1	1	1	1	1	1	1	1	0	1	1	7	6
Cluster_114014		1113.64	11.3827				252000000	1080000000	79200000	176000000								29200000		0	0	0	1	1	1	1	0	0	0	0	0	0	0	1	4	1
Cluster_070711		523.12	5.41921	588211	392000000	1110000000	19900000	36000000	11100000	9211331		7.96963e+06	1.89714e+06	388682				5.00746e+06		1	1	1	1	1	1	1	0	1	1	1	0	0	0	1	7	4
Cluster_109972		989.308	9.51816		1.38565e+06		821000000	718000000	27200000	17300000								4.23478e+06		0	1	0	1	1	1	1	0	0	0	0	0	0	0	1	5	1
Cluster_019172		207.101	9.91265	729655	565000000	916000000	1.11561e+06	2.07924e+06	12000000	80500000		1.77522e+06		265132	2.37044e+06	106086	2.08813e+06	2.40406e+06		1	1	1	1	1	1	1	0	1	0	1	1	1	1	1	8	5
Cluster_017607		195.029	5.79042	4610345	40300000	92000000	6.52173e+06	11200000	1.25093e+06	1.616e+06	300944	314000000	468000000	388000000	251000000	2.88482e+06	18600000	10700000		1	1	1	1	1	1	1	1	1	1	1	1	1	1	1	8	7
Cluster_045333		367.248	14.9681		8985.83	63157.4	155065	20835.8	489220	4.82825e+06	520047	929628	221000000	1100000000	171000000	86700000	101000000	77.7085		0	1	1	1	1	1	1	1	1	1	1	1	1	1	1	7	7
Cluster_033000		301.201	11.6442	223349	476000000	955000000	23200000		690056	6.88259e+06	177464	67000000	25800000	18700000	5794385	264288	976465	1.42817e+06		1	1	1	1	0	1	1	1	1	1	1	1	1	1	1	7	7
Cluster_056049		431.134	7.6624	2.11725e+06	26800000	10800000	1310000000	66900000	22700000	19500000		55700000	33900000	18700000	15000000	80252.3	185721	33900000		1	1	1	1	1	1	1	0	1	1	1	1	1	1	1	8	6
Cluster_009950		1386.49	6.0427						67315.7				1330000000	254000000						0	0	0	0	0	1	0	0	0	1	1	0	0	0	0	1	2
Cluster_034388		309.206	13.3708		68249.2		5585452	8289281		6022197		1.55674e+06	4994953	520000000	1030000000	5.48399e+06	11700000	1450725		0	1	0	1	1	0	1	0	1	1	1	1	1	1	1	5	6
Cluster_081411		605.187	7.84935		1.22983e+06	3.1777e+06	1450000000	66500000	10100000	8.38699e+06		912356	1.50264e+06	13000000	18800000			23100000		0	1	1	1	1	1	1	0	1	1	1	1	0	0	1	6	5
Cluster_058068		443.191	6.83721	1.7192e+06	1230000000	177000000	33100000	60500000	28200000	35900000		1163034	3.80221e+06	5.16631e+06	3346501			266000000		1	1	1	1	1	1	1	0	1	1	1	1	0	0	1	7	5
Cluster_076052		561.197	9.06287	7239.59	43600000	22600000	101000000	5426354				1.06346e+06	4805664	227000000	1170000000		8920600	5144683		1	1	1	1	1	0	0	0	1	1	1	1	0	1	1	6	5
Cluster_076302		563.234	5.73875		4187240	91100000	5940256	35800000	473294			1.33391e+06	1220000000	185000000	36400000	149390	5404697	625450		0	1	1	1	1	1	0	0	1	1	1	1	1	1	1	6	6
Cluster_064464		481.316	14.5642					11800000	495000000	1070000000	138727			1535.04		611129	342283	900481		0	0	0	0	1	1	1	1	0	0	1	0	1	1	1	4	4
Cluster_043529		357.191	12.2302	3.5026e+06	1310000000	158000000	8766558	13200000	276078	47900000		24900000	2928689	3.38843e+06	3.67144e+06	7514.54				1	1	1	1	1	1	1	0	1	1	1	1	1	0	0	7	5
Cluster_118241		1405.43	4.46858		686000000	886000000														0	1	1	0	0	0	0	0	0	0	0	0	0	0	0	2	0
Cluster_098907		785.38	12.0023				35100000	593000000	640000000	300000000					2482668			126000000		0	0	0	1	1	1	1	0	0	0	0	1	0	0	1	4	2
Cluster_013348		151.039	6.05541	917000000	280090	6.05469e+06	817859	1.12508e+06	2.04742e+06	4306083	12200000	253000000	131000000	114000000	122000000	5148737	32600000	6993402		1	1	1	1	1	1	1	1	1	1	1	1	1	1	1	8	7
Cluster_088326		665.222	9.23381		702782	323491	1280000000	261000000	6906943	4908047		2.5838e+06	1.36148e+06	4.50512e+06	3979304			6.53941e+06		0	1	1	1	1	1	1	0	1	1	1	1	0	0	1	6	5
Cluster_088094		663.191	8.39644		23400000	129000000	1220000000	135000000	9863011	9838917		1.31358e+06	21100000	2.83644e+06	9863638			7134460		0	1	1	1	1	1	1	0	1	1	1	1	0	0	1	6	5
Cluster_007595		1005.48	13.4249						1340000000	223000000								675401		0	0	0	0	0	1	1	0	0	0	0	0	0	0	1	2	1
Cluster_034764		311.183	13.2859	172188	318000000	173000000	33000000	755000000	71600000	193000000	247022	620972		2.40882e+06	10400000	1.29576e+06	10703.7	113000000		1	1	1	1	1	1	1	1	1	0	1	1	1	1	1	8	6
Cluster_021358		225.112	8.87439		931202	751690		24807.7		1852.84		1560000000	2.23529e+06	9487.28				49800.9		0	1	1	0	1	0	1	0	1	1	1	0	0	0	1	4	4
Cluster_064741		483.311	13.8096		143084		4.67258e+06	646000000	8940128	37800000		13200000	130000000	499000000	212000000	2.59232e+06	3.55047e+06	153225		0	1	0	1	1	1	1	0	1	1	1	1	1	1	1	6	6
Cluster_064066		479.155	8.54103	2.06481e+06			7.56279e+06	1384551		70258.2		1.95812e+06	11900000	91800000	1430000000	3.46207e+06	13700000	368230		1	0	0	1	1	0	1	0	1	1	1	1	1	1	1	5	6
Cluster_023129		237.149	12.715	628309	2.97717e+06	8509407	884000000	193000000	116000000	114000000		1052929	44400000	164000000	21400000	1.48983e+06	2.45535e+06	4951065		1	1	1	1	1	1	1	0	1	1	1	1	1	1	1	8	6
Cluster_020076		215.092	7.82956	1310000000	81600000	32800000	7548440	5.66099e+06	2473170	5.84227e+06	1943246	23400000	20900000	30200000	24200000	685252	514031	4411606		1	1	1	1	1	1	1	1	1	1	1	1	1	1	1	8	7
Cluster_041311		345.228	11.3223		1.09387e+06	403776	426000000	309000000	24200000	360000000			271000000	130000000	25900000	1.20442e+06	1.83568e+06	941747		0	1	1	1	1	1	1	0	0	1	1	1	1	1	1	7	5
Cluster_032271		297.243	14.8382	883637	242223	272998	148025	398648	367000000	1060000000	112033	350950	269822	170910	352102	115000000	41200000	1130000000		1	1	1	1	1	1	1	1	1	1	1	1	1	1	1	8	7
Cluster_031747		295.082	6.59805	719069	70100000	24800000	7192764	6916794	2.95561e+06	3.70658e+06	1.18704e+06	233000000	839000000	293000000	64400000	1.01787e+06	1.86145e+06	7415420		1	1	1	1	1	1	1	1	1	1	1	1	1	1	1	8	7
Cluster_043408		357.134	9.95542	809351	1.99724e+06	1.19377e+06	132000000			129115		10800000	2.16654e+06	2348073	1400000000	250661	1.9522e+06	1.40302e+06		1	1	1	1	0	0	1	0	1	1	1	1	1	1	1	6	6
Cluster_104279		869.437	12.619			366036	10700000	1310000000	155000000	68700000								31500000		0	0	1	1	1	1	1	0	0	0	0	0	0	0	1	5	1
Cluster_000120		1012.79	0.564689	6.45982e+06	3.86143e+06	1.61847e+06	4910770	5764595	2352369	6604709	294796	351000000	340000000	378000000	345000000	101000000	58300000	34800000		1	1	1	1	1	1	1	1	1	1	1	1	1	1	1	8	7
Cluster_057992		443.137	13.342	12920.5	2128852	319015	785000000	290000000	33900000	312000000	119565	7330563	38500000	59000000	18200000	394.321	6910.64			1	1	1	1	1	1	1	1	1	1	1	1	1	1	0	8	6
Cluster_029512		281.066	4.63168	13200000	705000000	783000000	19200000	17000000	2.7416e+06	1.05282e+06	28427.8	909796	679836	524334	2587868		769.155	5674126		1	1	1	1	1	1	1	1	1	1	1	1	0	1	1	8	6
Cluster_014849		169.122	7.99812	1500000000	6.80674e+06	3.86449e+06				6919497	81569.9	7758655	10900000	7328362	4.19351e+06		14256.8			1	1	1	0	0	0	1	1	1	1	1	1	0	1	0	5	5
Cluster_068391		507.164	11.4581		491877		220000000		1.73397e+06	1.34994e+06		2.03617e+06	216000000	824000000	278000000	908520	6.89165e+06	195201		0	1	0	1	0	1	1	0	1	1	1	1	1	1	1	5	6
Cluster_034763		311.186	13.236	765030	1190000000	214000000	846688	7.55309e+06	4122362	77100000	393965	25500000	14300000	5.46322e+06	4.47809e+06	96423	508280	4.07177e+06		1	1	1	1	1	1	1	1	1	1	1	1	1	1	1	8	7
Cluster_049781		393.137	14.4724					2.65275e+06	175000000	1340000000	332435			1.54494e+06	6.18683e+06	14600000	156754	53300000		0	0	0	0	1	1	1	1	0	0	1	1	1	1	1	4	5
Cluster_067375		500.134	7.15661	1440000000	4.64268e+06	9996841	9347119	8801904	1.27363e+06	57500000	692649	5988143	3878457	2.54895e+06	1.64829e+06			5.49805e+06		1	1	1	1	1	1	1	1	1	1	1	1	0	0	1	7	6
Cluster_107701		939.266	6.23411		1430000000	83200000	14500000	11400000	1.18233e+06	707998			2.55652e+06	2427166				2506881		0	1	1	1	1	1	1	0	0	1	1	0	0	0	1	6	3
Cluster_004319		677.171	6.42443	11100000	968000000	494000000	31100000	23200000	4573297	4473035		5.17213e+06	680868					12000000		1	1	1	1	1	1	1	0	1	1	0	0	0	0	1	7	3
Cluster_006201		868.832	0.560427	3432590		38672.8	730282	869289	2.72062e+06	27800000	8836523	333000000	338000000	375000000	372000000	78500000	40800000	14500000		1	0	1	1	1	1	1	1	1	1	1	1	1	1	1	7	7
Cluster_000900		411.11	5.50508	4.6417e+06	1430000000	74500000	5947472	6.07516e+06	1.08678e+06	1556539	96698.7	9819687	2.32499e+06	2.8183e+06				10000000		1	1	1	1	1	1	1	1	1	1	1	0	0	0	1	7	5
Cluster_014479		165.054	6.61035	1370000000	13800000	8381550	3340884	5106423	3.78892e+06	4866318	4061823	28700000	34200000	44300000	12300000	142992	20453	110000000		1	1	1	1	1	1	1	1	1	1	1	1	1	1	1	8	7
Cluster_109470		977.273	5.31497		52200000	1450000000	8817494	11600000	1981386	2.15281e+06			4100516					671253		0	1	1	1	1	1	1	0	0	1	0	0	0	0	1	6	2
Cluster_104264		869.322	9.49541				458000000	1070000000	2.32368e+06	1.94709e+06			849591	122353	1.44568e+06			5.15226e+06		0	0	0	1	1	1	1	0	0	1	1	1	0	0	1	4	4
Cluster_105065		883.454	13.5018	181169	99039.1				1190000000	342000000					1.07608e+06			384000000		1	1	0	0	0	1	1	0	0	0	0	1	0	0	1	4	2
Cluster_044720		363.214	14.2269	290354	205356	351712	785873	5.90649e+06	188000000	1250000000	2003466	1.02964e+06	1.70784e+06	6.98224e+06	19200000	49200000	9721917	846000000		1	1	1	1	1	1	1	1	1	1	1	1	1	1	1	8	7
Cluster_014753		169.049	4.40349	9370086				151016	180515	676553	410000000	343000000	279000000	262000000	219000000	5.34078e+06	19100000	619927		1	0	0	0	1	1	1	1	1	1	1	1	1	1	1	5	7
Cluster_089260		673.465	15.2468						21500000	15900000			13300000	322000000	1060000000	101000000	1.99766e+06	503428		0	0	0	0	0	1	1	0	0	1	1	1	1	1	1	3	5
Cluster_090324		685.175	6.22184	650000000	407000000	279000000	79200000	108000000		781581		3.27537e+06	408362							1	1	1	1	1	0	1	0	1	1	0	0	0	0	0	6	2
Cluster_043525		357.192	12.6111	707385	1310000000	142000000		5.06179e+06	1820123	30200000		17700000	4188569	9882559	2404001	285639	133721	2008805		1	1	1	0	1	1	1	0	1	1	1	1	1	1	1	7	6
Cluster_065205		487.124	7.95175		1170000000	321000000	4739298	2.6393e+06	745228	797897	105354	598499	6644215	3.12347e+06	13000000		330992	6333975		0	1	1	1	1	1	1	1	1	1	1	1	0	1	1	7	6
Cluster_110936		1013.57	14.4726						726000000	800000000								134000000		0	0	0	0	0	1	1	0	0	0	0	0	0	0	1	2	1
Cluster_095115		737.371	12.8464		22600000	5190242	8211996	277000000	852000000	349000000		320780	1.23598e+06	2.46994e+06	7310437	423223	163211	601000000		0	1	1	1	1	1	1	0	1	1	1	1	1	1	1	7	6
Cluster_000994		419.108	5.44667	689010	1450000000	28200000	5231329	6.84662e+06	603797	902012	358664	20400000	8.19563e+06	5656744	619692		73021.1	10900000		1	1	1	1	1	1	1	1	1	1	1	1	0	1	1	8	6
Cluster_097516		767.202	6.27469		188000000	1180000000	81500000	53600000	7006741	7.61662e+06			6865753	2.91814e+06				12900000		0	1	1	1	1	1	1	0	0	1	1	0	0	0	1	6	3
Cluster_004986		732.858	0.560718	5.5603e+06	670803	1.67476e+06	4244581	5137980	1.7184e+06	51500000	2.25041e+06	318000000	341000000	349000000	361000000	83400000	56700000	22400000		1	1	1	1	1	1	1	1	1	1	1	1	1	1	1	8	7
Cluster_044236		361.162	11.2615	16400000	41900000	33200000	3066721		57000000	1350000000		11000000	991824	4.16295e+06	596726	2.68496e+06	505643	956000000		1	1	1	1	0	1	1	0	1	1	1	1	1	1	1	7	6
Cluster_085304		637.43	11.5502				611000000	11500000					169000000	694000000	36600000					0	0	0	1	1	0	0	0	0	1	1	1	0	0	0	2	3
Cluster_028162		271.227	14.577	11900000	2.43239e+06	3016798	2519306	3.40684e+06	357000000	872000000	2378038	4327040	3116456	4.01612e+06	6351399	250000000	100000000	13700000		1	1	1	1	1	1	1	1	1	1	1	1	1	1	1	8	7
Cluster_098578		781.292	6.11673		1470000000	43400000	1.60726e+06	2.85679e+06	729816	680838		226339	5328605	397655				6.56315e+06		0	1	1	1	1	1	1	0	1	1	1	0	0	0	1	6	4
Cluster_061099		461.165	6.18298			454000000		3.4937e+06	972844	867890		809657	475000000	528000000	56300000	328119	3565144	6161336		0	0	1	0	1	1	1	0	1	1	1	1	1	1	1	5	6
Cluster_030265		285.17	8.11505		30500000	7425859			304777	759071		759000000	234000000	164000000	308000000	15100000	17100000	308226		0	1	1	0	0	1	1	0	1	1	1	1	1	1	1	5	6
Cluster_076682		566.135	4.86214	1.63236e+06	414000000	1050000000	11600000	16200000	555988	326530	166609	3001434	20400000	4.36733e+06			4285.26	613635		1	1	1	1	1	1	1	1	1	1	1	0	0	1	1	8	5
Cluster_104619		875.403	12.2186			530103	24600000	200000000	752000000	541000000								673000000		0	0	1	1	1	1	1	0	0	0	0	0	0	0	1	5	1
Cluster_024356		245.139	8.22383	1090000000	21900000	71800000	1.26819e+06	14100000	18200000	118000000	2.88911e+06	115000000	20200000	19200000	24900000	2.39089e+06	465848	1.83237e+06		1	1	1	1	1	1	1	1	1	1	1	1	1	1	1	8	7
Cluster_017886		197.117	7.4328	1280000000	59800000	66700000		2.37351e+06	6084066	71700000	1.26584e+06	8110177	3996840	4867982	4.88921e+06	1.15051e+06	191850	9876229		1	1	1	0	1	1	1	1	1	1	1	1	1	1	1	7	7
Cluster_090566		687.231	13.0544				24400000					104000000	776000000	493000000	115000000		2.22142e+06	2.38583e+06		0	0	0	1	0	0	0	0	1	1	1	1	0	1	1	2	5
Cluster_036998		324.181	9.5754	649138	1230000000	177000000	1.81684e+06		894846	3.05448e+06		40700000	24400000	14200000	14500000	153038	420346	932621		1	1	1	1	0	1	1	0	1	1	1	1	1	1	1	7	6
Cluster_033707		305.175	12.4749				206000000			169714		1.93725e+06	355000000	848000000	95100000	2990336	7380047			0	0	0	1	0	0	1	0	1	1	1	1	1	1	0	3	5
Cluster_058387		445.153	13.5854		15800000	2.45564e+06	478000000	999000000	4.12587e+06	8206383			338456							0	1	1	1	1	1	1	0	0	1	0	0	0	0	0	6	1
Cluster_085653		641.172	5.8738		23700000	11500000	8036037	6735100	518566	16583.7		1340000000	39800000	45400000	29000000		4.32583e+06	438266		0	1	1	1	1	1	1	0	1	1	1	1	0	1	1	7	5
Cluster_102228		835.391	11.6405				131000000	597000000	473000000	305000000								293000000		0	0	0	1	1	1	1	0	0	0	0	0	0	0	1	4	1
Cluster_014451		165.018	6.02213	7176734	8290243	14300000	5738514	16400000	14100000	31800000	38200000	300000000	398000000	375000000	295000000	2355215	10400000	4345420		1	1	1	1	1	1	1	1	1	1	1	1	1	1	1	8	7
Cluster_115310		1167.65	12.3085				39100000	141000000	316000000	1010000000								79600000		0	0	0	1	1	1	1	0	0	0	0	0	0	0	1	4	1
Cluster_087779		659.473	11.3876				1330000000						32000000	139000000				2.02582e+06		0	0	0	1	0	0	0	0	0	1	1	0	0	0	1	1	3
Cluster_109801		985.394	13.1045						1120000000	381000000								188000000		0	0	0	0	0	1	1	0	0	0	0	0	0	0	1	2	1
Cluster_095229		739.224	8.44404				986000000	502000000	4.66445e+06	3301702		303292			6876203			5.74286e+06		0	0	0	1	1	1	1	0	1	0	0	1	0	0	1	4	3
[truncated: 44,356 more rows]
